# Supplementary material for: Epigenetic editing alleviates Angelman syndrome phenotype in mice by unsilencing paternal Ube3a
Source: Cell Discov. 2024 Sep 17;10:97. doi: 10.1038/s41421-024-00727-3 (PMC11405779; doi:10.1038/s41421-024-00727-3)
Supplement: Supplementary file 2 — Supplementary Information Table S2 [file 41421_2024_727_MOESM2_ESM.xlsx]

## Sheet: Supplementary Table 2
Supplementary Table 2. sgRNA-Dependent Off-Target Sites with Up to 5 Mismatches and Their Associated Genes
gRNA_Id	chr	start	end	target_seq	variant	position	strand.x	num	max_length	width	strand.y	X1	annotation	geneChr	geneStart	geneEnd	geneLength	geneStrand	geneId	distanceToTSS	ENSEMBL	SYMBOL	GENENAME
gRNA1	chr1	40122966	40123966	ACTCCTTGGGTGTGTTAGTGNNN	gtTCCTTGGGgGTGggAGTGGGG	40123466	+	5	8	1000	*	1141654	Promoter	1	40123874	40164390	40517	1	16178	0	ENSMUSG00000026073	Il1r2	interleukin 1 receptor, type II
gRNA1	chr1	54965268	54966268	ACTCCTTGGGTGTGTTAGTGNNN	ACcCCTgGGGTGTGTcgGcGAGG	54965768	-	5	8	1000	*	224399	Promoter	1	54684499	54965546	281048	2	329154	0	ENSMUSG00000052331	Ankrd44	ankyrin repeat domain 44
gRNA1	chr1	74888865	74889865	ACTCCTTGGGTGTGTTAGTGNNN	gaTCCTTGtGTGTGTgtGTGGGG	74889365	-	5	6	1000	*	968829	Promoter	1	74890054	74919112	29059	1	102634844	-189	ENSMUSG00000089964	Gm16582	predicted gene 16582
gRNA1	chr1	154975614	154976614	ACTCCTTGGGTGTGTTAGTGNNN	ACTtaTTGtGTGTGTgtGTGGGG	154976114	-	5	6	1000	*	406778	Promoter	1	154972113	154975382	3270	2	15939	-233	ENSMUSG00000056708	Ier5	immediate early response 5
gRNA1	chr1	191553664	191554664	ACTCCTTGGGTGTGTTAGTGNNN	ACTCaaTGGGTGTGTcAGTGAGG	191554164	-	3	9	1000	*	281007	Promoter	1	191553585	191565161	11577	1	18005	80	ENSMUSG00000026622	Nek2	NIMA (never in mitosis gene a)-related expressed kinase 2
gRNA1	chr10	85763466	85764466	ACTCCTTGGGTGTGTTAGTGNNN	ACTCCTTGGGTcaGcaAGTGTGG	85763966	-	4	11	1000	*	339734	Promoter	10	85763266	85765513	2248	1	67341	201	ENSMUSG00000085111	Ascl4	achaete-scute family bHLH transcription factor 4
gRNA1	chr10	126207878	126208878	ACTCCTTGGGTGTGTTAGTGNNN	AggCCTTGGGTGTGTgtGTGTGG	126208378	-	4	12	1000	*	496090	Promoter	10	126207844	126210201	2358	1	66334	35	NA	1700025K04Rik	RIKEN cDNA 1700025K04 gene
gRNA1	chr11	101136753	101137753	ACTCCTTGGGTGTGTTAGTGNNN	ACgCCTTGGGTGaGaTgGcGAGG	101137253	-	5	9	1000	*	244512	Promoter	11	101137160	101139076	1917	1	54409	0	ENSMUSG00000001240	Ramp2	receptor (calcitonin) activity modifying protein 2
gRNA1	chr11	115705723	115706723	ACTCCTTGGGTGTGTTAGTGNNN	tCTgCTgGaGTGTGTaAGTGGGG	115706223	+	5	6	1000	*	1308121	Promoter	11	115705565	115713928	8364	1	76265	159	ENSMUSG00000020781	Tsen54	tRNA splicing endonuclease subunit 54
gRNA1	chr11	117412743	117413743	ACTCCTTGGGTGTGTTAGTGNNN	AtTCCTgGGGaGTGTTccTGGGG	117413243	+	5	5	1000	*	719547	Promoter	11	117414006	117425248	11243	1	102638005	-263	NA	Gm11734	predicted gene 11734
gRNA1	chr12	36866132	36867132	ACTCCTTGGGTGTGTTAGTGNNN	gCTCCTTGGGgGTGgggGTGGGG	36866632	+	5	9	1000	*	1029696	Promoter	12	36866204	36866277	74	1	100628578	0	ENSMUSG00000092998	Mir5099	microRNA 5099
gRNA1	chr13	32521464	32522464	ACTCCTTGGGTGTGTTAGTGNNN	ACTCCTTGGGTGaGgTAaTtAGG	32521964	-	4	12	1000	*	339756	Promoter	13	32003569	32522527	518959	2	218138	63	ENSMUSG00000038372	Gmds	GDP-mannose 4, 6-dehydratase
gRNA1	chr13	92980858	92981858	ACTCCTTGGGTGTGTTAGTGNNN	AgTCCTTGGtgGTGcTgGTGAGG	92981358	+	5	7	1000	*	546777	Promoter	13	92981276	92994726	13451	1	382793	0	ENSMUSG00000021704	Mtx3	metaxin 3
gRNA1	chr14	118972331	118973331	ACTCCTTGGGTGTGTTAGTGNNN	AgTCCTTGtGTGTGTgtGTGGGG	118972831	+	4	6	1000	*	547189	Promoter	14	118954940	118972572	17633	2	102634658	0	NA	Gm27198	predicted gene 27198
gRNA1	chr15	78280082	78281082	ACTCCTTGGGTGTGTTAGTGNNN	AaagCaTGGGTGTGaTAGTGAGG	78280582	+	5	8	1000	*	14642	Promoter	15	78262600	78280112	17513	2	73376	0	ENSMUSG00000062154	Tex33	testis expressed 33
gRNA1	chr15	101025295	101026295	ACTCCTTGGGTGTGTTAGTGNNN	AgcCCcTGGagGTGTTAGTGGGG	101025795	+	5	9	1000	*	469997	Promoter	15	101026403	101043217	16815	1	11482	-108	ENSMUSG00000000530	Acvrl1	activin A receptor, type II-like 1
gRNA1	chr16	18030683	18031683	ACTCCTTGGGTGTGTTAGTGNNN	tCTCCTTtGcTcTGTTAGaGAGG	18031183	-	5	6	1000	*	1285427	Promoter	16	18027550	18031727	4178	2	66779	44	ENSMUSG00000116557	4933432I09Rik	RIKEN cDNA 4933432I09 gene
gRNA1	chr17	27158968	27159968	ACTCCTTGGGTGTGTTAGTGNNN	gaTCCTTGtGTGTGTagGTGAGG	27159468	+	5	6	1000	*	968828	Promoter	17	27160224	27191408	31185	1	240057	-256	ENSMUSG00000067629	Syngap1	synaptic Ras GTPase activating protein 1 homolog (rat)
gRNA1	chr17	34833792	34834792	ACTCCTTGGGTGTGTTAGTGNNN	tCTCCTTGGGTcTcTagGTGAGG	34834292	+	5	10	1000	*	1283553	Promoter	17	34832324	34834945	2622	2	81701	153	ENSMUSG00000015467	Egfl8	EGF-like domain 8
gRNA1	chr17	38007453	38008453	ACTCCTTGGGTGTGTTAGTGNNN	ggTCCTTtGGTGaGTTAtTGTGG	38007953	+	5	5	1000	*	1106294	Promoter	17	38007576	38012611	5036	1	258095	0	ENSMUSG00000059964	Or10al3	olfactory receptor family 10 subfamily AL member 3
gRNA1	chr17	38059653	38060653	ACTCCTTGGGTGTGTTAGTGNNN	ggTCCTTtGGTGaGTTAtTGTGG	38060153	+	5	5	1000	*	1106293	Promoter	17	38059757	38063895	4139	1	258622	0	ENSMUSG00000060017	Or10al5	olfactory receptor family 10 subfamily AL member 5
gRNA1	chr17	38079405	38080405	ACTCCTTGGGTGTGTTAGTGNNN	ggTCCTTtGGTGaGTTAtTGTGG	38079905	+	5	5	1000	*	1106292	Promoter	17	38079533	38083511	3979	1	258285	0	ENSMUSG00000083947	Or10al6	olfactory receptor family 10 subfamily AL member 6
gRNA1	chr18	62680920	62681920	ACTCCTTGGGTGTGTTAGTGNNN	ACgCCTgGGGTGTGTgtGTtGGG	62681420	+	5	8	1000	*	244106	Promoter	18	62637130	62681934	44805	2	107035	14	ENSMUSG00000042211	Fbxo38	F-box protein 38
gRNA1	chr2	14078075	14079075	ACTCCTTGGGTGTGTTAGTGNNN	ACTCCTTGGGTtTaTTcGatGGG	14078575	-	5	11	1000	*	339789	Promoter	2	14075144	14078745	3602	2	70957	0	NA	Stamos	signal transducing adaptor molecule (SH3 domain and ITAM motif) 1, opposite strand
gRNA1	chr2	91480117	91481117	ACTCCTTGGGTGTGTTAGTGNNN	tCTCtTTGGGcGTGgTgGTGGGG	91480617	+	5	5	1000	*	1299385	Promoter	2	91474031	91480136	6106	2	381410	0	ENSMUSG00000075040	Zfp408	zinc finger protein 408
gRNA1	chr2	143704870	143705870	ACTCCTTGGGTGTGTTAGTGNNN	ACTgtTTGGGTGTaTTtGTGAGG	143705370	+	4	8	1000	*	402104	Promoter	2	143668448	143705093	36646	2	12075	0	ENSMUSG00000027420	Bfsp1	beaded filament structural protein 1, in lens-CP94
gRNA1	chr3	14642689	14643689	ACTCCTTGGGTGTGTTAGTGNNN	ACaCCTTGGGTGgGTaAGatGGG	14643189	-	5	9	1000	*	175467	Promoter	3	14643731	14671369	27639	1	13559	-42	ENSMUSG00000027552	E2f5	E2F transcription factor 5
gRNA1	chr3	90415983	90416983	ACTCCTTGGGTGTGTTAGTGNNN	tCTCCTTcGGTGaGTTtcTGTGG	90416483	-	5	6	1000	*	1280900	Promoter	3	90405846	90416805	10960	2	66511	0	ENSMUSG00000001017	Chtop	chromatin target of PRMT1
gRNA1	chr4	140537636	140538636	ACTCCTTGGGTGTGTTAGTGNNN	ACTCCTTGGGTGcccTgGgGTGG	140538136	-	5	12	1000	*	339760	Promoter	4	140512680	140537959	25280	2	18601	0	ENSMUSG00000025328	Padi3	peptidyl arginine deiminase, type III
gRNA1	chr4	152242313	152243313	ACTCCTTGGGTGTGTTAGTGNNN	ACTCCTTGGagGTtgTAcTGGGG	152242813	+	5	9	1000	*	339220	Promoter	4	152243324	152246926	3603	1	15206	-11	ENSMUSG00000028940	Hes2	hes family bHLH transcription factor 2
gRNA1	chr5	24234320	24235320	ACTCCTTGGGTGTGTTAGTGNNN	AaaCCTgGGGTGTtTTcGTGCGG	24234820	+	5	6	1000	*	9683	Promoter	5	24120274	24235688	115415	2	84652	368	ENSMUSG00000028995	Hycc1	hyccin PI4KA lipid kinase complex subunit 1
gRNA1	chr5	120915229	120916229	ACTCCTTGGGTGTGTTAGTGNNN	gCTtCTTGGGgGTGTTccTGAGG	120915729	+	5	6	1000	*	1061439	Promoter	5	120891163	120915724	24562	2	246727	0	ENSMUSG00000032661	Oas3	2'-5' oligoadenylate synthetase 3
gRNA1	chr6	18513612	18514612	ACTCCTTGGGTGTGTTAGTGNNN	gCTCtTTGtGTGTGTgtGTGGGG	18514112	-	5	6	1000	*	1039105	Promoter	6	18366471	18514868	148398	2	30785	256	ENSMUSG00000000416	Cttnbp2	cortactin binding protein 2
gRNA1	chr6	48835772	48836772	ACTCCTTGGGTGTGTTAGTGNNN	tgTCCgTGaGTGTGTTgGTGGGG	48836272	-	5	7	1000	*	1370428	Promoter	6	48837263	48843017	5755	1	666105	-491	ENSMUSG00000108084	Gm7932	predicted gene 7932
gRNA1	chr6	126622056	126623056	ACTCCTTGGGTGTGTTAGTGNNN	ACTgggTGGGTGgGTgAGTGGGG	126622556	-	5	6	1000	*	391478	Promoter	6	126613426	126622764	9339	2	16485	0	ENSMUSG00000047976	Kcna1	potassium voltage-gated channel, shaker-related subfamily, member 1
gRNA1	chr7	24385854	24386854	ACTCCTTGGGTGTGTTAGTGNNN	ACTgCTTGGGTagGcTAGgGAGG	24386354	+	5	7	1000	*	386182	Promoter	7	24387353	24394644	7292	1	381959	-499	NA	Gm1096	predicted gene 1096
gRNA1	chr7	24426789	24427789	ACTCCTTGGGTGTGTTAGTGNNN	ACTgCTTGGGTagGcTAGgGAGG	24427289	-	5	7	1000	*	386181	Promoter	7	24414456	24426333	11878	2	210155	-457	ENSMUSG00000058717	Lypd11	Ly6/PLAUR domain containing 11
gRNA1	chr7	59654116	59655116	ACTCCTTGGGTGTGTTAGTGNNN	ACTCCTTGGGTGTGTTAGTGCGG	59654616	-	0	20	1000	*	339769	Promoter	7	59632243	59654947	22705	2	84704	0	ENSMUSG00000102627	Snurf	SNRPN upstream reading frame
gRNA1	chr7	102958746	102959746	ACTCCTTGGGTGTGTTAGTGNNN	AtTCCaTGccTGTGTaAGTGTGG	102959246	-	5	5	1000	*	710529	Promoter	7	102958930	102959868	939	1	100041187	0	ENSMUSG00000073953	Or52e19	olfactory receptor family 52 subfamily E member 19
gRNA1	chr7	103032367	103033367	ACTCCTTGGGTGTGTTAGTGNNN	AtTCCaTGccTGTGTaAGTGTGG	103032867	+	5	5	1000	*	710528	Promoter	7	103032269	103033207	939	2	259073	0	ENSMUSG00000059874	Or52e19b	olfactory receptor family 52 subfamily E member 19B
gRNA1	chr8	36642372	36643372	ACTCCTTGGGTGTGTTAGTGNNN	ACTCCTTaGGTGTGTggGgaTGG	36642872	-	5	7	1000	*	335996	Promoter	8	36641286	36643201	1916	2	105243172	0	ENSMUSG00000110321	Gm39164	predicted gene, 39164
gRNA1	chr8	111646532	111647532	ACTCCTTGGGTGTGTTAGTGNNN	ACaCCTgGGGTGTGgaAGTGTGG	111647032	-	4	7	1000	*	173117	Promoter	8	111646497	111699129	52633	1	20444	36	ENSMUSG00000031749	St3gal2	ST3 beta-galactoside alpha-2,3-sialyltransferase 2
gRNA1	chr9	75518675	75519675	ACTCCTTGGGTGTGTTAGTGNNN	ACTCCcTGaGTtTaTTAcTGTGG	75519175	+	5	5	1000	*	309770	Promoter	9	75472904	75518607	45704	2	50876	-69	ENSMUSG00000032186	Tmod2	tropomodulin 2
gRNA1	chr9	109660221	109661221	ACTCCTTGGGTGTGTTAGTGNNN	ACTCCagaGGTaTGTTAaTGAGG	109660721	+	5	5	1000	*	300247	Promoter	9	109659222	109660499	1278	2	378954	0	NA	3000002C10Rik	glyceraldehyde-3-phosphate dehydrogenase pseudogene
gRNA1	chrX	12025226	12026226	ACTCCTTGGGTGTGTTAGTGNNN	cCTCCTcGGGaGTGTTAtgGGGG	12025726	-	5	6	1000	*	862507	Promoter	20	11902976	12026594	123619	2	71458	368	ENSMUSG00000040363	Bcor	BCL6 interacting corepressor
gRNA1	chrX	73472439	73473439	ACTCCTTGGGTGTGTTAGTGNNN	gaaaCTTGGGTGTtTTAGTGCGG	73472939	+	5	9	1000	*	950876	Promoter	20	73453089	73472486	19398	2	14381	0	ENSMUSG00000031400	G6pdx	glucose-6-phosphate dehydrogenase X-linked
gRNA1	chrX	133500936	133501936	ACTCCTTGGGTGTGTTAGTGNNN	cCTCtTTccGTGTGTTtGTGTGG	133501436	-	5	7	1000	*	877309	Promoter	20	133488918	133501754	12837	2	11605	0	ENSMUSG00000031266	Gla	galactosidase, alpha
gRNA2	chr1	57445551	57446551	CGCATGTGCAGCCATTGCCTNNN	tGCcTGTGCcGCCgTcGCCTGGG	57446051	+	5	5	1000	*	846355	Promoter	1	57427403	57445833	18431	2	68736	0	ENSMUSG00000048495	Tyw5	tRNA-yW synthesizing protein 5
gRNA2	chr1	93846540	93847540	CGCATGTGCAGCCATTGCCTNNN	gGCATGTGCAGaCccTGCCcAGG	93847040	+	5	10	1000	*	652775	Promoter	1	93846159	93868961	22803	1	100041596	382	ENSMUSG00000093805	Gal3st2b	galactose-3-O-sulfotransferase 2B
gRNA2	chr10	20827970	20828970	CGCATGTGCAGCCATTGCCTNNN	CGCcTcTGCcGCtgTTGCCTAGG	20828470	-	5	6	1000	*	429984	Promoter	10	20828446	20956328	127883	1	52906	0	ENSMUSG00000019986	Ahi1	Abelson helper integration site 1
gRNA2	chr11	6217995	6218995	CGCATGTGCAGCCATTGCCTNNN	gGCATGTGCcatCAcTGCCTGGG	6218495	+	5	8	1000	*	653160	Promoter	11	6207545	6217729	10185	2	52513	-267	ENSMUSG00000004393	Ddx56	DEAD box helicase 56
gRNA2	chr11	68847824	68848824	CGCATGTGCAGCCATTGCCTNNN	CGCAgagGaAGCCAgTGCCTTGG	68848324	+	5	5	1000	*	417407	Promoter	11	68847813	68853318	5506	1	102634769	12	NA	Gm32273	predicted gene, 32273
gRNA2	chr11	95603070	95604070	CGCATGTGCAGCCATTGCCTNNN	CGCATGcGCgGCCcTcGgCTCGG	95603570	-	5	6	1000	*	423458	Promoter	11	95590932	95603580	12649	2	432396	0	ENSMUSG00000086191	Zfp652os	zinc finger protein 652, opposite strand
gRNA2	chr12	33142674	33143674	CGCATGTGCAGCCATTGCCTNNN	CtCATtTGCAGCCcTTGCCTGGG	33143174	-	3	7	1000	*	504596	Promoter	12	33083795	33142874	59080	2	68764	0	ENSMUSG00000035860	Cdhr3	cadherin-related family member 3
gRNA2	chr13	46823138	46824138	CGCATGTGCAGCCATTGCCTNNN	CGCAcGTGCAGCCATcGgCcCGG	46823638	+	4	10	1000	*	416594	Promoter	13	46822953	46831540	8588	1	97863	186	ENSMUSG00000069237	Fam8a1	family with sequence similarity 8, member A1
gRNA2	chr15	55770793	55771793	CGCATGTGCAGCCATTGCCTNNN	gGgATGTtCAGCCATgGCtTGGG	55771293	-	5	7	1000	*	688582	Promoter	15	55502550	55770345	267796	2	20649	-449	ENSMUSG00000060429	Sntb1	syntrophin, basic 1
gRNA2	chr15	100627485	100628485	CGCATGTGCAGCCATTGCCTNNN	CcCATGaGCAGCCAcTGtCTAGG	100627985	-	4	7	1000	*	357005	Promoter	15	100587796	100627257	39462	2	207839	-229	ENSMUSG00000037280	Galnt6	polypeptide N-acetylgalactosaminyltransferase 6
gRNA2	chr16	32219103	32220103	CGCATGTGCAGCCATTGCCTNNN	tGCATaTGtAGCggTTGCCTGGG	32219603	-	5	6	1000	*	817772	Promoter	16	32219324	32227045	7722	1	277203	0	ENSMUSG00000079625	Tm4sf19	transmembrane 4 L six family member 19
gRNA2	chr17	5468422	5469422	CGCATGTGCAGCCATTGCCTNNN	tGagTGcGCAGCCATgGCCTGGG	5468922	-	5	8	1000	*	796173	Promoter	17	5467598	5469042	1445	2	106557	0	ENSMUSG00000101959	Ldhal6b	lactate dehydrogenase A-like 6B
gRNA2	chr18	24254093	24255093	CGCATGTGCAGCCATTGCCTNNN	CGCATGTGCAGtgcTTGtaTGGG	24254593	-	5	11	1000	*	424759	Promoter	18	24237818	24254876	17059	2	225280	0	ENSMUSG00000047989	Ino80c	INO80 complex subunit C
gRNA2	chr18	75138434	75139434	CGCATGTGCAGCCATTGCCTNNN	CGgAaGTGCgGaCATTGCCcAGG	75138934	+	5	7	1000	*	444499	Promoter	18	75138910	75143006	4097	1	407819	0	ENSMUSG00000036299	BC031181	cDNA sequence BC031181
gRNA2	chr2	25034217	25035217	CGCATGTGCAGCCATTGCCTNNN	CcCAgGTcCAGCCtaTGCCTAGG	25034717	-	5	5	1000	*	349085	Promoter	2	25012433	25035499	23067	2	329358	282	ENSMUSG00000087028	Gm13387	predicted gene 13387
gRNA2	chr2	29969172	29970172	CGCATGTGCAGCCATTGCCTNNN	gtCATGTGCAGCaAcTGCtTAGG	29969672	+	5	10	1000	*	715257	Promoter	2	29968710	29981031	12322	1	263803	463	ENSMUSG00000026785	Pkn3	protein kinase N3
gRNA2	chr2	37320347	37321347	CGCATGTGCAGCCATTGCCTNNN	gGCcTGgGCtGCCATTGCCgCGG	37320847	-	5	9	1000	*	663794	Promoter	2	37315512	37320931	5420	2	241322	0	ENSMUSG00000066798	Zbtb6	zinc finger and BTB domain containing 6
gRNA2	chr2	151334612	151335612	CGCATGTGCAGCCATTGCCTNNN	CGCgTtTGCAGCCATgcCCgAGG	151335112	+	5	9	1000	*	439169	Promoter	2	151336102	151353230	17129	1	386649	-490	ENSMUSG00000027455	Nsfl1c	NSFL1 (p97) cofactor (p47)
gRNA2	chr2	181403739	181404739	CGCATGTGCAGCCATTGCCTNNN	CatATGTGtAGCCtTTGCCTAGG	181404239	+	4	5	1000	*	307984	Promoter	2	181405125	181469568	64444	1	17932	-386	ENSMUSG00000010505	Myt1	myelin transcription factor 1
gRNA2	chr2	181403739	181404739	CGCATGTGCAGCCATTGCCTNNN	CatATGTGtAGCCtTTGCCTAGG	181404239	+	4	5	1000	*	307985	Promoter	2	181405125	181469568	64444	1	17932	-386	ENSMUSG00000010505	Myt1	myelin transcription factor 1
gRNA2	chr2	181403739	181404739	CGCATGTGCAGCCATTGCCTNNN	CatATGTGtAGCCtTTGCCTAGG	181404239	+	4	6	1000	*	307984	Promoter	2	181405125	181469568	64444	1	17932	-386	ENSMUSG00000010505	Myt1	myelin transcription factor 1
gRNA2	chr2	181403739	181404739	CGCATGTGCAGCCATTGCCTNNN	CatATGTGtAGCCtTTGCCTAGG	181404239	+	4	6	1000	*	307985	Promoter	2	181405125	181469568	64444	1	17932	-386	ENSMUSG00000010505	Myt1	myelin transcription factor 1
gRNA2	chr4	89055215	89056215	CGCATGTGCAGCCATTGCCTNNN	CcCtgGTGCAGaCATgGCCTCGG	89055715	+	5	6	1000	*	382194	Promoter	4	89055607	89099327	43721	1	66902	0	ENSMUSG00000062937	Mtap	methylthioadenosine phosphorylase
gRNA2	chr4	115456960	115457960	CGCATGTGCAGCCATTGCCTNNN	CtCATGgGCAGtCcaTGCCTGGG	115457460	-	5	5	1000	*	497928	Promoter	4	115458135	115479563	21429	1	100040843	-175	ENSMUSG00000063929	Cyp4a32	cytochrome P450, family 4, subfamily a, polypeptide 32
gRNA2	chr4	137989300	137990300	CGCATGTGCAGCCATTGCCTNNN	CcCccGgGCAGCCATgGCCTCGG	137989800	+	5	8	1000	*	370652	Promoter	4	137989562	138029284	39723	1	16559	0	ENSMUSG00000028758	Kif17	kinesin family member 17
gRNA2	chr5	123152659	123153659	CGCATGTGCAGCCATTGCCTNNN	CGgtTcTGCAGCCAgTGCCTCGG	123153159	+	4	8	1000	*	453237	Promoter	5	123153137	123168515	15379	1	109305	0	ENSMUSG00000049686	Orai1	ORAI calcium release-activated calcium modulator 1
gRNA2	chr5	129173454	129174454	CGCATGTGCAGCCATTGCCTNNN	CcCATcaGCAGCCAgaGCCTTGG	129173954	+	5	7	1000	*	353972	Promoter	5	129173814	129281663	107850	1	243277	0	ENSMUSG00000044017	Adgrd1	adhesion G protein-coupled receptor D1
gRNA2	chr5	134935860	134936860	CGCATGTGCAGCCATTGCCTNNN	tGCATtTcCAGtCAaTGCCTGGG	134936360	+	5	5	1000	*	832454	Promoter	5	134930447	134935587	5141	2	76629	-274	ENSMUSG00000040576	Tmem270	transmembrane protein 270
gRNA2	chr6	88170767	88171767	CGCATGTGCAGCCATTGCCTNNN	gGCAgGTGCAGCCAgaGCCTGGG	88171267	-	4	9	1000	*	639421	Promoter	6	88170873	88184014	13142	1	14461	0	ENSMUSG00000015053	Gata2	GATA binding protein 2
gRNA2	chr7	59654412	59655412	CGCATGTGCAGCCATTGCCTNNN	CGCATGTGCAGCCATTGCCTGGG	59654912	-	0	20	1000	*	424723	Promoter	7	59632243	59654947	22705	2	84704	0	ENSMUSG00000102627	Snurf	SNRPN upstream reading frame
gRNA2	chr7	62112863	62113863	CGCATGTGCAGCCATTGCCTNNN	tGCATGaGCcGCCtTTGCCcGGG	62113363	-	5	5	1000	*	821959	Promoter	7	62111619	62114258	2640	2	27412	395	ENSMUSG00000070526	Peg12	paternally expressed 12
gRNA2	chr7	62112863	62113863	CGCATGTGCAGCCATTGCCTNNN	tGCATGaGCcGCCtTTGCCcGGG	62113363	-	5	5	1000	*	821960	Promoter	7	62111619	62114258	2640	2	27412	395	ENSMUSG00000070526	Peg12	paternally expressed 12
gRNA2	chr7	104049864	104050864	CGCATGTGCAGCCATTGCCTNNN	CtCcTGTGCtGgCtTTGCCTAGG	104050364	+	5	6	1000	*	516800	Promoter	7	104028324	104049985	21662	2	434219	0	ENSMUSG00000078616	Trim30c	tripartite motif-containing 30C
gRNA2	chr7	104049864	104050864	CGCATGTGCAGCCATTGCCTNNN	CtCcTGTGCtGgCtTTGCCTAGG	104050364	+	5	6	1000	*	516801	Promoter	7	104028324	104049985	21662	2	434219	0	ENSMUSG00000078616	Trim30c	tripartite motif-containing 30C
gRNA2	chr7	104049864	104050864	CGCATGTGCAGCCATTGCCTNNN	CtCcTGTGCtGgCtTTGCCTAGG	104050364	+	5	5	1000	*	516800	Promoter	7	104028324	104049985	21662	2	434219	0	ENSMUSG00000078616	Trim30c	tripartite motif-containing 30C
gRNA2	chr7	104049864	104050864	CGCATGTGCAGCCATTGCCTNNN	CtCcTGTGCtGgCtTTGCCTAGG	104050364	+	5	5	1000	*	516801	Promoter	7	104028324	104049985	21662	2	434219	0	ENSMUSG00000078616	Trim30c	tripartite motif-containing 30C
gRNA2	chr8	70939457	70940457	CGCATGTGCAGCCATTGCCTNNN	CGCATcTtCAGCCATgGCtgCGG	70939957	-	5	7	1000	*	422503	Promoter	8	70936505	70939998	3494	2	67937	0	ENSMUSG00000035964	Tmem59l	transmembrane protein 59-like
gRNA2	chr8	72662131	72663131	CGCATGTGCAGCCATTGCCTNNN	CGCAgcTGCAGtCtTTGCCgTGG	72662631	-	5	5	1000	*	418495	Promoter	8	72662450	72672695	10246	1	382019	0	ENSMUSG00000089857	Zfp882	zinc finger protein 882
gRNA2	chr8	72662131	72663131	CGCATGTGCAGCCATTGCCTNNN	CGCAgcTGCAGtCtTTGCCgTGG	72662631	-	5	5	1000	*	418496	Promoter	8	72662450	72672695	10246	1	382019	0	ENSMUSG00000089857	Zfp882	zinc finger protein 882
gRNA2	chr8	73197017	73198017	CGCATGTGCAGCCATTGCCTNNN	CGCAcGTGCAGCtATgGtCTCGG	73197517	-	4	7	1000	*	416596	Promoter	8	73178027	73197622	19596	2	73316	0	ENSMUSG00000019732	Calr3	calreticulin 3
gRNA2	chrX	158770858	158771858	CGCATGTGCAGCCATTGCCTNNN	CGCcTGTGCAGCaggTGtCTCGG	158771358	+	5	8	1000	*	432352	Promoter	20	158771200	158906342	135143	1	270672	0	ENSMUSG00000031303	Map3k15	mitogen-activated protein kinase kinase kinase 15
gRNA3	chr1	98100304	98101304	GACCAAAACATTCTAGATTTNNN	tACagAAACATTtcAGATTTGGG	98100804	-	5	7	1000	*	1246253	Promoter	1	98101373	98118422	17050	1	102634194	-69	ENSMUSG00000100711	Gm29461	predicted gene 29461
gRNA3	chr1	151964760	151965760	GACCAAAACATTCTAGATTTNNN	tAgCcAAAgATTCTAaATTTGGG	151965260	+	5	6	1000	*	1295620	Promoter	1	151760275	151966071	205797	2	69399	311	ENSMUSG00000032666	1700025G04Rik	RIKEN cDNA 1700025G04 gene
gRNA3	chr13	101533263	101534263	GACCAAAACATTCTAGATTTNNN	GACaAAgtCATTCTAGAcTgAGG	101533763	+	5	9	1000	*	658244	Promoter	13	101528379	101534088	5710	2	78136	0	NA	4922502H24Rik	RIKEN cDNA 4922502H24 gene
gRNA3	chr16	91168261	91169261	GACCAAAACATTCTAGATTTNNN	GACCAAAcgATTtTAGAgTaAGG	91168761	-	5	7	1000	*	693073	Promoter	16	91169671	91202477	32807	1	15976	-410	ENSMUSG00000022971	Ifnar2	interferon (alpha and beta) receptor 2
gRNA3	chr17	5991693	5992693	GACCAAAACATTCTAGATTTNNN	GtCCAgAACATgCTAGgTTTCGG	5992193	-	4	5	1000	*	1149771	Promoter	17	5991555	6094565	103011	1	20975	139	ENSMUSG00000023805	Synj2	synaptojanin 2
gRNA3	chr17	54675776	54676776	GACCAAAACATTCTAGATTTNNN	aACCAAAACATcaaAtATTTTGG	54676276	+	5	10	1000	*	107707	Promoter	17	54659611	54677102	17492	2	69418	326	ENSMUSG00000099747	1700025K24Rik	RIKEN cDNA 1700025K24 gene
gRNA3	chr18	46413863	46414863	GACCAAAACATTCTAGATTTNNN	aACCAAAACATTtTAaATccTGG	46414363	+	5	11	1000	*	107822	Promoter	18	46373016	46413917	40902	2	225467	0	ENSMUSG00000024477	Pggt1b	protein geranylgeranyltransferase type I, beta subunit
gRNA3	chr18	63109643	63110643	GACCAAAACATTCTAGATTTNNN	cACaAAAACAcaCTAGATgTTGG	63110143	+	5	6	1000	*	342850	Promoter	18	63110987	63132521	21535	1	108123	-344	ENSMUSG00000024581	Napg	N-ethylmaleimide sensitive fusion protein attachment protein gamma
gRNA3	chr19	6275175	6276175	GACCAAAACATTCTAGATTTNNN	GAaCAAAACAaTCTtGtTcTTGG	6275675	+	5	7	1000	*	554073	Promoter	19	6276431	6277798	1368	1	170458	-256	ENSMUSG00000024784	Gpha2	glycoprotein hormone alpha 2
gRNA3	chr2	45001342	45002342	GACCAAAACATTCTAGATTTNNN	cACCAcAcCATTCcAGAcTTTGG	45001842	-	5	5	1000	*	371189	Promoter	2	45001150	45004096	2947	1	433424	193	ENSMUSG00000052248	Zeb2os	zinc finger E-box binding homeobox 2, opposite strand
gRNA3	chr3	157630196	157631196	GACCAAAACATTCTAGATTTNNN	GgCtAAAACcTTCTgGAcTTTGG	157630696	+	5	5	1000	*	1053037	Promoter	3	157599885	157630700	30816	2	107869	0	ENSMUSG00000028179	Cth	cystathionase (cystathionine gamma-lyase)
gRNA3	chr5	60142226	60143226	GACCAAAACATTCTAGATTTNNN	aAatAAAACATTCaAGATgTGGG	60142726	-	5	9	1000	*	72914	Promoter	5	60120462	60143345	22884	2	71057	119	ENSMUSG00000106013	4933402J10Rik	RIKEN cDNA 4933402J10 gene
gRNA3	chr5	87996803	87997803	GACCAAAACATTCTAGATTTNNN	GttCAAAAaATTacAGATTTAGG	87997303	-	5	6	1000	*	1189970	Promoter	5	87998218	88000871	2654	1	654494	-415	ENSMUSG00000067156	Gm7337	DAZ interacting protein 1 pseudogene
gRNA3	chr5	87996803	87997803	GACCAAAACATTCTAGATTTNNN	GttCAAAAaATTacAGATTTAGG	87997303	-	5	6	1000	*	1189971	Promoter	5	87998218	88000871	2654	1	654494	-415	ENSMUSG00000067156	Gm7337	DAZ interacting protein 1 pseudogene
gRNA3	chr5	87996803	87997803	GACCAAAACATTCTAGATTTNNN	GttCAAAAaATTacAGATTTAGG	87997303	-	5	5	1000	*	1189970	Promoter	5	87998218	88000871	2654	1	654494	-415	ENSMUSG00000067156	Gm7337	DAZ interacting protein 1 pseudogene
gRNA3	chr5	87996803	87997803	GACCAAAACATTCTAGATTTNNN	GttCAAAAaATTacAGATTTAGG	87997303	-	5	5	1000	*	1189971	Promoter	5	87998218	88000871	2654	1	654494	-415	ENSMUSG00000067156	Gm7337	DAZ interacting protein 1 pseudogene
gRNA3	chr5	123126586	123127586	GACCAAAACATTCTAGATTTNNN	GtgCAAAACtTTgTAGATaTCGG	123127086	-	5	6	1000	*	1176262	Promoter	5	123008727	123127162	118436	2	30841	0	ENSMUSG00000029475	Kdm2b	lysine (K)-specific demethylase 2B
gRNA3	chr6	83770633	83771633	GACCAAAACATTCTAGATTTNNN	cACCAAAACATcCTAGcacTTGG	83771133	+	5	10	1000	*	361634	Promoter	6	83770334	83771252	919	2	665004	0	NA	Gm53176	predicted gene, 53176
gRNA3	chr7	13467900	13468900	GACCAAAACATTCTAGATTTNNN	GcCaAcAACATTCTAcATTcTGG	13468400	-	5	9	1000	*	938916	Promoter	7	13467431	13513562	46132	1	100043194	470	ENSMUSG00000070811	Sult2a2	sulfotransferase family 2A, dehydroepiandrosterone (DHEA)-preferring, member 2
gRNA3	chr7	59654215	59655215	GACCAAAACATTCTAGATTTNNN	GACCAAAACATTCTAGATTTGGG	59654715	-	0	20	1000	*	689636	Promoter	7	59632243	59654947	22705	2	84704	0	ENSMUSG00000102627	Snurf	SNRPN upstream reading frame
gRNA3	chr7	128063685	128064685	GACCAAAACATTCTAGATTTNNN	tgCCAAAACAgTCTgGAgTTCGG	128064185	+	5	8	1000	*	1364073	Promoter	7	128041501	128063397	21897	2	21843	-289	ENSMUSG00000030846	Tial1	Tia1 cytotoxic granule-associated RNA binding protein-like 1
gRNA3	chr8	85808621	85809621	GACCAAAACATTCTAGATTTNNN	aACCtAAcCAaTCTAGgTTTTGG	85809121	+	5	5	1000	*	139672	Promoter	8	85809898	85825368	15471	1	17159	-277	ENSMUSG00000005142	Man2b1	mannosidase 2, alpha B1
gRNA3	chr8	105168604	105169604	GACCAAAACATTCTAGATTTNNN	GgCaAAAACATTCTgGtgTTCGG	105169104	-	5	10	1000	*	1014482	Promoter	8	105144306	105169679	25374	2	234663	75	ENSMUSG00000035770	Dync1li2	dynein, cytoplasmic 1 light intermediate chain 2
gRNA3	chr9	38504385	38505385	GACCAAAACATTCTAGATTTNNN	GctCAtAACATTacAGATTTTGG	38504885	-	5	6	1000	*	985187	Promoter	9	38504099	38506457	2359	1	258225	287	ENSMUSG00000059189	Or8b49	olfactory receptor family 8 subfamily B member 49
gRNA3	chrX	49515421	49516421	GACCAAAACATTCTAGATTTNNN	atCCAAAcCATTCTttATTTTGG	49515921	-	5	6	1000	*	292610	Promoter	20	49514373	49515371	999	2	258289	-51	ENSMUSG00000048173	Or1aa2	olfactory receptor family 1 subfamily AA member 2
gRNA4	chr1	134312544	134313544	GCGACAAACCTGAGCCATTGNNN	GCcACAAAgCaGAGaCAgTGAGG	134313044	+	5	5	1000	*	468082	Promoter	1	134313678	134318721	5044	1	240755	-134	ENSMUSG00000050526	Mgat4f	MGAT4 family, member F
gRNA4	chr1	180719325	180720325	GCGACAAACCTGAGCCATTGNNN	GacACAAgCCTGAGCgcTTGTGG	180719825	+	5	7	1000	*	295349	Promoter	1	180720673	180726672	6000	1	320202	-348	ENSMUSG00000066652	Lefty2	left-right determination factor 2
gRNA4	chr1	182344781	182345781	GCGACAAACCTGAGCCATTGNNN	ttGtCAAACCccAGCCATTGGGG	182345281	+	5	8	1000	*	963809	Promoter	1	182294818	182345175	50358	2	12334	0	ENSMUSG00000026509	Capn2	calpain 2
gRNA4	chr10	80330040	80331040	GCGACAAACCTGAGCCATTGNNN	GaGAagAACCTGAGggATTGGGG	80330540	-	5	8	1000	*	315986	Promoter	10	80330740	80353094	22355	1	246086	0	ENSMUSG00000045518	Onecut3	one cut domain, family member 3
gRNA4	chr10	80577028	80578028	GCGACAAACCTGAGCCATTGNNN	aCGAgAcACCTGAGCCATTtTGG	80577528	+	4	12	1000	*	74842	Promoter	10	80542790	80578109	35320	2	11776	81	ENSMUSG00000020198	Ap3d1	adaptor-related protein complex 3, delta 1 subunit
gRNA4	chr10	82526025	82527025	GCGACAAACCTGAGCCATTGNNN	GgaAgAAACCcGAGCCATTcAGG	82526525	-	5	8	1000	*	613371	Promoter	10	82486267	82526484	40218	2	74782	0	ENSMUSG00000020251	Glt8d2	glycosyltransferase 8 domain containing 2
gRNA4	chr11	22931469	22932469	GCGACAAACCTGAGCCATTGNNN	GCGACcctCCTGAGCCgTgGAGG	22931969	-	5	8	1000	*	515515	Promoter	11	22849728	22932284	82557	2	17846	0	ENSMUSG00000051355	Commd1	COMM domain containing 1
gRNA4	chr11	51475652	51476652	GCGACAAACCTGAGCCATTGNNN	GaGACAAAaCTaAGCCtTTGTGG	51476152	-	4	6	1000	*	319097	Promoter	11	51475608	51494091	18484	1	72947	45	ENSMUSG00000020359	Phykpl	5-phosphohydroxy-L-lysine phospholyase
gRNA4	chr11	59081819	59082819	GCGACAAACCTGAGCCATTGNNN	GCtttActCCTGAGCCATTGCGG	59082319	-	5	12	1000	*	603770	Promoter	11	59074681	59082778	8098	2	14923	0	ENSMUSG00000020444	Guk1	guanylate kinase 1
gRNA4	chr11	119832784	119833784	GCGACAAACCTGAGCCATTGNNN	GgGAgAAcCCTGAGCCcTgGAGG	119833284	-	5	8	1000	*	666069	Promoter	11	119833918	119897608	63691	1	108100	-134	ENSMUSG00000025372	Baiap2	brain-specific angiogenesis inhibitor 1-associated protein 2
gRNA4	chr12	79149236	79150236	GCGACAAACCTGAGCCATTGNNN	tCGAggAACCTGAGCCtTgGGGG	79149736	-	5	10	1000	*	889899	Promoter	12	79135479	79150713	15235	2	321017	477	ENSMUSG00000112489	9230116L04Rik	RIKEN cDNA 9230116L04 gene
gRNA4	chr13	113181806	113182806	GCGACAAACCTGAGCCATTGNNN	GCtAaAAtCCTaAGCCATTtTGG	113182306	+	5	7	1000	*	538693	Promoter	13	113179297	113182922	3626	2	69590	116	ENSMUSG00000021760	Gpx8	glutathione peroxidase 8 (putative)
gRNA4	chr14	30271092	30272092	GCGACAAACCTGAGCCATTGNNN	GgGAgAAACCTGAGCacgTGTGG	30271592	+	5	10	1000	*	665008	Promoter	14	30271088	30296681	25594	1	21881	5	ENSMUSG00000021957	Tkt	transketolase
gRNA4	chr15	82843133	82844133	GCGACAAACCTGAGCCATTGNNN	GaGgCAcACaaGAGCCATTGGGG	82843633	+	5	9	1000	*	377633	Promoter	15	82843419	82843497	79	2	100526477	0	ENSMUSG00000092751	Mir3080	microRNA 3080
gRNA4	chr15	102917829	102918829	GCGACAAACCTGAGCCATTGNNN	aCtAaAAtCCTGAGCgATTGAGG	102918329	-	5	7	1000	*	80334	Promoter	15	102917994	102920313	2320	1	15425	0	ENSMUSG00000001661	Hoxc6	homeobox C6
gRNA4	chr17	57040464	57041464	GCGACAAACCTGAGCCATTGNNN	GgGAaAAAaCTGAGCCAcTGGGG	57040964	+	4	8	1000	*	635550	Promoter	17	57041228	57046292	5065	1	14346	0	ENSMUSG00000117146	Fut4-ps1	fucosyltransferase 4, pseudogene 1
gRNA4	chr18	45401484	45402484	GCGACAAACCTGAGCCATTGNNN	GCGACAAcCCTGAtCagTcGGGG	45401984	+	5	7	1000	*	512676	Promoter	18	45401926	45818950	417025	1	140492	0	ENSMUSG00000054477	Kcnn2	potassium intermediate/small conductance calcium-activated channel, subfamily N, member 2
gRNA4	chr18	64622623	64623623	GCGACAAACCTGAGCCATTGNNN	tCaACtAACCTGgaCCATTGGGG	64623123	+	5	6	1000	*	851439	Promoter	18	64589613	64622169	32557	2	14151	-455	ENSMUSG00000024588	Fech	ferrochelatase
gRNA4	chr2	84716050	84717050	GCGACAAACCTGAGCCATTGNNN	GCGACtAggCaGgGCCATTGGGG	84716550	+	5	7	1000	*	516055	Promoter	2	84702290	84717036	14747	2	269295	0	ENSMUSG00000050896	Rtn4rl2	reticulon 4 receptor-like 2
gRNA4	chr2	92204449	92205449	GCGACAAACCTGAGCCATTGNNN	ttGgCAAAtCTGcGCCATTGCGG	92204949	-	5	7	1000	*	962107	Promoter	2	92205021	92211565	6545	1	18633	0	ENSMUSG00000027222	Pex16	peroxisomal biogenesis factor 16
gRNA4	chr5	30309218	30310218	GCGACAAACCTGAGCCATTGNNN	GattCAAACCTGAaCgATTGGGG	30309718	-	5	9	1000	*	410226	Promoter	5	30310194	30323378	13185	1	242915	0	ENSMUSG00000044576	Garem2	GRB2 associated regulator of MAPK1 subtype 2
gRNA4	chr6	87815612	87816612	GCGACAAACCTGAGCCATTGNNN	GgGgCAAACCatAGCCATTGGGG	87816112	+	4	8	1000	*	697620	Promoter	6	87795430	87815741	20312	2	57905	0	ENSMUSG00000030056	Isy1	ISY1 splicing factor homolog
gRNA4	chr7	59654369	59655369	GCGACAAACCTGAGCCATTGNNN	GCGACAAACCTGAGCCATTGCGG	59654869	-	0	20	1000	*	512438	Promoter	7	59632243	59654947	22705	2	84704	0	ENSMUSG00000102627	Snurf	SNRPN upstream reading frame
gRNA4	chr7	129562763	129563763	GCGACAAACCTGAGCCATTGNNN	caGAgAAACtTGAGCCATTcTGG	129563263	-	5	9	1000	*	172215	Promoter	7	129563889	129580393	16505	1	100043150	-126	ENSMUSG00000108504	Gm4265	predicted gene 4265
gRNA4	chr8	84116658	84117658	GCGACAAACCTGAGCCATTGNNN	GaGcCtAACagGAGCCATTGGGG	84117158	+	5	9	1000	*	370986	Promoter	8	84116471	84155181	38711	1	12745	188	ENSMUSG00000002190	Clgn	calmegin
gRNA4	chr9	20939674	20940674	GCGACAAACCTGAGCCATTGNNN	caGACAAcCCTGAGgCATTaTGG	20940174	-	5	6	1000	*	166000	Promoter	9	20940728	20941892	1165	1	78369	-54	ENSMUSG00000001014	Icam4	intercellular adhesion molecule 4, Landsteiner-Wiener blood group
gRNA4	chrX	133486268	133487268	GCGACAAACCTGAGCCATTGNNN	GCGAggActCTGcGCCATTGTGG	133486768	+	5	7	1000	*	518366	Promoter	20	133486403	133488811	2409	1	19982	0	ENSMUSG00000079435	Rpl36a	ribosomal protein L36A
gRNA5	chr1	16588637	16589637	TGCCGCAGCGTGGGGGCTCCNNN	TGCaGggGCGTGGGGGCggCGGG	16589137	-	5	10	1000	*	627081	Promoter	1	16299034	16589526	290493	2	29819	0	ENSMUSG00000025920	Stau2	staufen double-stranded RNA binding protein 2
gRNA5	chr1	36596565	36597565	TGCCGCAGCGTGGGGGCTCCNNN	gGCCGgAGCGgtGGGGCcCCGGG	36597065	-	5	5	1000	*	339212	Promoter	1	36587720	36597462	9743	2	20353	0	ENSMUSG00000026121	Sema4c	sema domain, immunoglobulin domain (Ig), transmembrane domain (TM) and short cytoplasmic domain, (semaphorin) 4C
gRNA5	chr1	55275886	55276886	TGCCGCAGCGTGGGGGCTCCNNN	TGCCGCAGCaTGGtGaCagCCGG	55276386	-	5	9	1000	*	675509	Promoter	1	55276336	55279217	2882	1	212679	0	ENSMUSG00000046994	Mars2	methionine-tRNA synthetase 2 (mitochondrial)
gRNA5	chr1	75240238	75241238	TGCCGCAGCGTGGGGGCTCCNNN	cGCgGCgGCccGGGGGCTCCGGG	75240738	-	5	9	1000	*	203982	Promoter	1	75223685	75240852	17168	2	19275	0	ENSMUSG00000026204	Ptprn	protein tyrosine phosphatase, receptor type, N
gRNA5	chr1	92775576	92776576	TGCCGCAGCGTGGGGGCTCCNNN	TGCgGCAGCcTGaGGGgTgCAGG	92776076	-	5	5	1000	*	773962	Promoter	1	92772399	92776519	4121	2	102640163	0	NA	Gm29480	predicted gene 29480
gRNA5	chr1	106100044	106101044	TGCCGCAGCGTGGGGGCTCCNNN	TGCCGCtGCccGGGGGCgCCTGG	106100544	+	4	6	1000	*	677636	Promoter	1	106099599	106321975	222377	1	98432	446	ENSMUSG00000044340	Phlpp1	PH domain and leucine rich repeat protein phosphatase 1
gRNA5	chr1	156386133	156387133	TGCCGCAGCGTGGGGGCTCCNNN	gGCCGCgtCGgGGaGGCTCCGGG	156386633	+	5	5	1000	*	338331	Promoter	1	156386357	156477189	90833	1	11352	0	ENSMUSG00000026596	Abl2	v-abl Abelson murine leukemia viral oncogene 2 (arg, Abelson-related gene)
gRNA5	chr1	156386133	156387133	TGCCGCAGCGTGGGGGCTCCNNN	gGCCGCgtCGgGGaGGCTCCGGG	156386633	+	5	5	1000	*	338332	Promoter	1	156386357	156477189	90833	1	11352	0	ENSMUSG00000026596	Abl2	v-abl Abelson murine leukemia viral oncogene 2 (arg, Abelson-related gene)
gRNA5	chr1	156386133	156387133	TGCCGCAGCGTGGGGGCTCCNNN	gGCCGCgtCGgGGaGGCTCCGGG	156386633	+	5	6	1000	*	338331	Promoter	1	156386357	156477189	90833	1	11352	0	ENSMUSG00000026596	Abl2	v-abl Abelson murine leukemia viral oncogene 2 (arg, Abelson-related gene)
gRNA5	chr1	156386133	156387133	TGCCGCAGCGTGGGGGCTCCNNN	gGCCGCgtCGgGGaGGCTCCGGG	156386633	+	5	6	1000	*	338332	Promoter	1	156386357	156477189	90833	1	11352	0	ENSMUSG00000026596	Abl2	v-abl Abelson murine leukemia viral oncogene 2 (arg, Abelson-related gene)
gRNA5	chr1	171265001	171266001	TGCCGCAGCGTGGGGGCTCCNNN	TtCCGCAGaGaGGGtaCTCCCGG	171265501	-	5	6	1000	*	981142	Promoter	1	171265129	171292161	27033	1	16456	0	ENSMUSG00000038235	F11r	F11 receptor
gRNA5	chr1	179630215	179631215	TGCCGCAGCGTGGGGGCTCCNNN	gGCCGCAGaGTcGaGcCTCCGGG	179630715	-	5	7	1000	*	336399	Promoter	1	179572469	179631580	59112	2	226747	365	ENSMUSG00000026491	Ahctf1	AT hook containing transcription factor 1
gRNA5	chr10	31484850	31485850	TGCCGCAGCGTGGGGGCTCCNNN	gGCCGCAGCGTGcGGGCagCCGG	31485350	+	4	11	1000	*	336627	Promoter	10	31377883	31485721	107839	2	268291	0	ENSMUSG00000063760	Rnf217	ring finger protein 217
gRNA5	chr10	40225646	40226646	TGCCGCAGCGTGGGGGCTCCNNN	TGgCGCAGCGcttGGGgTCCTGG	40226146	+	5	7	1000	*	847548	Promoter	10	40225304	40359814	134511	1	78334	343	ENSMUSG00000038481	Cdk19	cyclin-dependent kinase 19
gRNA5	chr10	43355018	43356018	TGCCGCAGCGTGGGGGCTCCNNN	gGCCGCgGCGcGcGtGCTCCCGG	43355518	-	5	5	1000	*	337984	Promoter	10	43355136	43391413	36278	1	331623	0	ENSMUSG00000038214	Bend3	BEN domain containing 3
gRNA5	chr10	75152245	75153245	TGCCGCAGCGTGGGGGCTCCNNN	cGCCcCAaCGTGGGcGCTtCAGG	75152745	-	5	6	1000	*	196903	Promoter	10	75152711	75170626	17916	1	11540	0	ENSMUSG00000020178	Adora2a	adenosine A2a receptor
gRNA5	chr10	75395454	75396454	TGCCGCAGCGTGGGGGCTCCNNN	gGCCGCcGCGgGcGGGCgCCGGG	75395954	+	5	5	1000	*	337391	Promoter	10	75385959	75396164	10206	2	192734	0	ENSMUSG00000046807	Lrrc75b	leucine rich repeat containing 75B
gRNA5	chr10	79539818	79540818	TGCCGCAGCGTGGGGGCTCCNNN	aGCCGCAGtGgGGcaGCTCCTGG	79540318	+	5	7	1000	*	83489	Promoter	10	79540192	79547813	7622	1	12215	0	ENSMUSG00000023175	Bsg	basigin
gRNA5	chr10	84276628	84277628	TGCCGCAGCGTGGGGGCTCCNNN	TGCCGgAGCtgGGGGcCTgCAGG	84277128	-	5	5	1000	*	678691	Promoter	10	84206764	84276532	69769	2	77976	-97	ENSMUSG00000020032	Nuak1	NUAK family, SNF1-like kinase, 1
gRNA5	chr11	60005471	60006471	TGCCGCAGCGTGGGGGCTCCNNN	gGCaGCtGCGTGGttGCTCCGGG	60005971	+	5	6	1000	*	312346	Promoter	11	60003043	60006058	3016	2	100504140	0	ENSMUSG00000051008	4930412M03Rik	RIKEN cDNA 4930412M03 gene
gRNA5	chr11	66058719	66059719	TGCCGCAGCGTGGGGGCTCCNNN	aGCCGCAGCcTcGGGtCTCCAGG	66059219	+	4	8	1000	*	83100	Promoter	11	66058861	66192063	133203	1	100093714	0	ENSMUSG00000084967	Gm12296	predicted gene 12296
gRNA5	chr11	75484761	75485761	TGCCGCAGCGTGGGGGCTCCNNN	TGCtGCAGaaTGGGGGgcCCAGG	75485261	+	5	6	1000	*	795027	Promoter	11	75480850	75485626	4777	2	70987	0	NA	4931413K12Rik	RIKEN cDNA 4931413K12 gene
gRNA5	chr11	75623544	75624544	TGCCGCAGCGTGGGGGCTCCNNN	gGCCGagGCcTGcGGGCTCCCGG	75624044	+	5	7	1000	*	335857	Promoter	11	75623713	75656667	32955	1	22627	0	ENSMUSG00000020849	Ywhae	tyrosine 3-monooxygenase/tryptophan 5-monooxygenase activation protein, epsilon polypeptide
gRNA5	chr11	83741892	83742892	TGCCGCAGCGTGGGGGCTCCNNN	aGaCGaAGCcTGGGGGtTCCAGG	83742392	-	5	6	1000	*	34962	Promoter	11	83741695	83796743	55049	1	21410	198	ENSMUSG00000020679	Hnf1b	HNF1 homeobox B
gRNA5	chr11	116021876	116022876	TGCCGCAGCGTGGGGGCTCCNNN	aGCCtCAcaGTGGGGGCTCCAGG	116022376	+	4	11	1000	*	87396	Promoter	11	116015534	116021954	6421	2	338364	0	ENSMUSG00000054517	Trim65	tripartite motif-containing 65
gRNA5	chr11	116718225	116719225	TGCCGCAGCGTGGGGGCTCCNNN	TGCtGCgGCGTGGGGcggCCCGG	116718725	-	5	8	1000	*	801696	Promoter	11	116694226	116718953	24728	2	67622	0	ENSMUSG00000020814	Mxra7	matrix-remodelling associated 7
gRNA5	chr11	120357235	120358235	TGCCGCAGCGTGGGGGCTCCNNN	TGCaGCtctcTGGGGGCTCCAGG	120357735	+	5	10	1000	*	621049	Promoter	11	120355152	120358426	3275	2	70317	191	ENSMUSG00000057594	Arl16	ADP-ribosylation factor-like 16
gRNA5	chr11	120499270	120500270	TGCCGCAGCGTGGGGGCTCCNNN	gGCCGCAGgGTtGGGGtTCaGGG	120499770	-	5	7	1000	*	336838	Promoter	11	120499303	120499926	624	1	208990	0	ENSMUSG00000044034	Npb	neuropeptide B
gRNA5	chr12	61567864	61568864	TGCCGCAGCGTGGGGGCTCCNNN	cGCCaCAtCGccGGGGCTCCAGG	61568364	-	5	8	1000	*	195851	Promoter	12	61546446	61568606	22161	2	100504101	0	ENSMUSG00000113429	Gm20063	predicted gene, 20063
gRNA5	chr12	69230087	69231087	TGCCGCAGCGTGGGGGCTCCNNN	cGCtcCAGCaTGGcGGCTCCCGG	69230587	-	5	6	1000	*	205262	Promoter	12	69229508	69230841	1334	2	66483	0	ENSMUSG00000049751	Rpl36al	ribosomal protein L36A-like
gRNA5	chr12	70157945	70158945	TGCCGCAGCGTGGGGGCTCCNNN	cGCCGCcGgGTGGcGGCTCgGGG	70158445	-	5	5	1000	*	199624	Promoter	12	70058209	70158809	100601	2	18080	0	ENSMUSG00000021068	Nin	ninein
gRNA5	chr12	70157945	70158945	TGCCGCAGCGTGGGGGCTCCNNN	cGCCGCcGgGTGGcGGCTCgGGG	70158445	-	5	5	1000	*	199625	Promoter	12	70058209	70158809	100601	2	18080	0	ENSMUSG00000021068	Nin	ninein
gRNA5	chr12	73092949	73093949	TGCCGCAGCGTGGGGGCTCCNNN	TGCCGCcGgGTGGatGCTgCTGG	73093449	+	5	6	1000	*	676734	Promoter	12	73088601	73093486	4886	2	20471	0	ENSMUSG00000051367	Six1	sine oculis-related homeobox 1
gRNA5	chr12	86993236	86994236	TGCCGCAGCGTGGGGGCTCCNNN	cGCCGCAGCcgGGcGGgTCCAGG	86993736	+	5	8	1000	*	198803	Promoter	12	86993815	87012141	18327	1	217732	0	ENSMUSG00000034157	Cipc	CLOCK interacting protein, circadian
gRNA5	chr12	108521048	108522048	TGCCGCAGCGTGGGGGCTCCNNN	gGCCGCcGgcTGGGGGCTCtGGG	108521548	-	5	9	1000	*	337453	Promoter	12	108502661	108521877	19217	2	100504467	0	NA	Gm16596	predicted gene, 16596
gRNA5	chr12	110413103	110414103	TGCCGCAGCGTGGGGGCTCCNNN	TGCCGCAGCcTctGGGagCCTGG	110413603	+	5	9	1000	*	675589	Promoter	12	110413658	110549508	135851	1	26931	0	ENSMUSG00000017843	Ppp2r5c	protein phosphatase 2, regulatory subunit B', gamma
gRNA5	chr12	110816412	110817412	TGCCGCAGCGTGGGGGCTCCNNN	gGCCGCgGCGcGGcGGCTCCGGG	110816912	+	4	6	1000	*	337989	Promoter	12	110816713	110836432	19720	1	72805	0	ENSMUSG00000021271	Zfp839	zinc finger protein 839
gRNA5	chr12	110816412	110817412	TGCCGCAGCGTGGGGGCTCCNNN	gGCCGCgGCGcGGcGGCTCCGGG	110816912	+	4	6	1000	*	337990	Promoter	12	110816713	110836432	19720	1	72805	0	ENSMUSG00000021271	Zfp839	zinc finger protein 839
gRNA5	chr12	110816412	110817412	TGCCGCAGCGTGGGGGCTCCNNN	gGCCGCgGCGcGGcGGCTCCGGG	110816912	+	4	5	1000	*	337989	Promoter	12	110816713	110836432	19720	1	72805	0	ENSMUSG00000021271	Zfp839	zinc finger protein 839
gRNA5	chr12	110816412	110817412	TGCCGCAGCGTGGGGGCTCCNNN	gGCCGCgGCGcGGcGGCTCCGGG	110816912	+	4	5	1000	*	337990	Promoter	12	110816713	110836432	19720	1	72805	0	ENSMUSG00000021271	Zfp839	zinc finger protein 839
gRNA5	chr12	112639935	112640935	TGCCGCAGCGTGGGGGCTCCNNN	gGCCGCcGCGTGcGGGCgaCTGG	112640435	+	5	5	1000	*	337408	Promoter	12	112620255	112641318	21064	2	11651	383	ENSMUSG00000001729	Akt1	thymoma viral proto-oncogene 1
gRNA5	chr12	112645096	112646096	TGCCGCAGCGTGGGGGCTCCNNN	TGCCGCcGgGgcGGGGCTCgGGG	112645596	-	5	7	1000	*	676722	Promoter	12	112645274	112649181	3908	1	382639	0	ENSMUSG00000037638	Zbtb42	zinc finger and BTB domain containing 42
gRNA5	chr13	31809145	31810145	TGCCGCAGCGTGGGGGCTCCNNN	TGCCGCgGgGaGGGcGCgCCAGG	31809645	+	5	6	1000	*	677189	Promoter	13	31809799	31815389	5591	1	14238	0	ENSMUSG00000038402	Foxf2	forkhead box F2
gRNA5	chr13	48816080	48817080	TGCCGCAGCGTGGGGGCTCCNNN	gGCCGCtGCaTcGcGGCTCCCGG	48816580	-	5	5	1000	*	338553	Promoter	13	48816512	48819983	3472	1	12022	0	ENSMUSG00000021381	Barx1	BarH-like homeobox 1
gRNA5	chr13	48816080	48817080	TGCCGCAGCGTGGGGGCTCCNNN	gGCCGCtGCaTcGcGGCTCCCGG	48816580	-	5	5	1000	*	338554	Promoter	13	48816512	48819983	3472	1	12022	0	ENSMUSG00000021381	Barx1	BarH-like homeobox 1
gRNA5	chr13	48816080	48817080	TGCCGCAGCGTGGGGGCTCCNNN	gGCCGCtGCaTcGcGGCTCCCGG	48816580	-	5	6	1000	*	338553	Promoter	13	48816512	48819983	3472	1	12022	0	ENSMUSG00000021381	Barx1	BarH-like homeobox 1
gRNA5	chr13	48816080	48817080	TGCCGCAGCGTGGGGGCTCCNNN	gGCCGCtGCaTcGcGGCTCCCGG	48816580	-	5	6	1000	*	338554	Promoter	13	48816512	48819983	3472	1	12022	0	ENSMUSG00000021381	Barx1	BarH-like homeobox 1
gRNA5	chr13	69146906	69147906	TGCCGCAGCGTGGGGGCTCCNNN	TGCCaCAtCGgGGcGGCTCgCGG	69147406	+	5	5	1000	*	643316	Promoter	13	68768162	69147660	379499	2	210044	0	ENSMUSG00000021536	Adcy2	adenylate cyclase 2
gRNA5	chr14	54948679	54949679	TGCCGCAGCGTGGGGGCTCCNNN	TGagGaAaCGaGGGGGCTCCTGG	54949179	+	5	9	1000	*	580183	Promoter	14	54947820	54949631	1812	2	110794	0	ENSMUSG00000052435	Cebpe	CCAAT/enhancer binding protein (C/EBP), epsilon
gRNA5	chr14	90132184	90133184	TGCCGCAGCGTGGGGGCTCCNNN	TaCtGCAGgGTGGGGGCTgaGGG	90132684	+	5	9	1000	*	443963	Promoter	14	90133660	90136883	3224	1	328451	-476	ENSMUSG00000062093	Gm5088	poly(A)-binding protein, cytoplasmic pseudogene
gRNA5	chr14	122115620	122116620	TGCCGCAGCGTGGGGGCTCCNNN	TGaCGCccCGcGGGGGCTCCGGG	122116120	+	4	9	1000	*	562335	Promoter	14	122116018	122258447	142430	1	68889	0	ENSMUSG00000041765	Ubac2	ubiquitin associated domain containing 2
gRNA5	chr15	3612330	3613330	TGCCGCAGCGTGGGGGCTCCNNN	cGCCGCcGCcTcGGGGaTCCAGG	3612830	+	5	5	1000	*	199449	Promoter	15	3347237	3612834	265598	2	14600	0	ENSMUSG00000055737	Ghr	growth hormone receptor
gRNA5	chr15	36139930	36140930	TGCCGCAGCGTGGGGGCTCCNNN	TGCCGCAGtGctcGGGCaCCCGG	36140430	-	5	8	1000	*	675986	Promoter	15	36009623	36140546	130924	2	626596	0	ENSMUSG00000037627	Rgs22	regulator of G-protein signalling 22
gRNA5	chr15	39061766	39062766	TGCCGCAGCGTGGGGGCTCCNNN	TGCCtCcGCGcGGGGGCggCGGG	39062266	-	5	6	1000	*	697589	Promoter	15	39061681	39547768	486088	1	116838	86	ENSMUSG00000037386	Rims2	regulating synaptic membrane exocytosis 2
gRNA5	chr15	68799653	68800653	TGCCGCAGCGTGGGGGCTCCNNN	cGCCGCctCGTGGGGGCaCtGGG	68800153	-	5	9	1000	*	199710	Promoter	15	68800269	68965367	165099	1	13992	0	ENSMUSG00000022332	Khdrbs3	KH domain containing, RNA binding, signal transduction associated 3
gRNA5	chr15	78797780	78798780	TGCCGCAGCGTGGGGGCTCCNNN	TGCaGCAGCtcaGGGGCgCCCGG	78798280	-	5	5	1000	*	615742	Promoter	15	78798119	78803717	5599	1	57028	0	ENSMUSG00000116165	Pdxp	pyridoxal (pyridoxine, vitamin B6) phosphatase
gRNA5	chr15	80555825	80556825	TGCCGCAGCGTGGGGGCTCCNNN	TGCCtCctCGTaGGGGCTCCAGG	80556325	-	4	8	1000	*	697984	Promoter	15	80556048	80584626	28579	1	213956	0	ENSMUSG00000022408	Fam83f	family with sequence similarity 83, member F
gRNA5	chr15	82238138	82239138	TGCCGCAGCGTGGGGGCTCCNNN	aGgCGCAGCGTcGaGGCTtCAGG	82238638	+	5	8	1000	*	119058	Promoter	15	82234340	82238492	4153	2	67130	0	ENSMUSG00000022450	Ndufa6	NADH:ubiquinone oxidoreductase subunit A6
gRNA5	chr15	84836118	84837118	TGCCGCAGCGTGGGGGCTCCNNN	TcCCaCAGtGTGGGtGtTCCAGG	84836618	-	5	5	1000	*	486539	Promoter	15	84835727	84835824	98	2	100526461	-295	ENSMUSG00000080441	Mir1249	microRNA 1249
gRNA5	chr15	100534086	100535086	TGCCGCAGCGTGGGGGCTCCNNN	gGCgGCcGaGTGcGGGCTCCGGG	100534586	+	5	7	1000	*	348901	Promoter	15	100519221	100534821	15601	2	207818	0	ENSMUSG00000053559	Smagp	small cell adhesion glycoprotein
gRNA5	chr15	101911376	101912376	TGCCGCAGCGTGGGGGCTCCNNN	gGCtagAGaGTGGGGGCTCCAGG	101911876	-	5	11	1000	*	354095	Promoter	15	101905146	101912777	7632	2	16691	401	ENSMUSG00000049382	Krt8	keratin 8
gRNA5	chr16	19959423	19960423	TGCCGCAGCGTGGGGGCTCCNNN	TctCtCcGCGTGGGGGtTCCGGG	19959923	+	5	9	1000	*	533680	Promoter	16	19959813	20051323	91511	1	208146	0	ENSMUSG00000041215	Yeats2	YEATS domain containing 2
gRNA5	chr16	91323369	91324369	TGCCGCAGCGTGGGGGCTCCNNN	TGCtGCAGtGTGGGtGggCCTGG	91323869	-	5	5	1000	*	798576	Promoter	16	91324331	91324432	102	2	102465190	63	ENSMUSG00000099308	Mir6367	microRNA 6367
gRNA5	chr17	25492001	25493001	TGCCGCAGCGTGGGGGCTCCNNN	gGCaGCcGCGTGcGGGCTgCGGG	25492501	-	5	5	1000	*	311244	Promoter	17	25493098	25494502	1405	1	100272221	-97	NA	Gm17801	predicted gene, 17801
gRNA5	chr17	27784292	27785292	TGCCGCAGCGTGGGGGCTCCNNN	TGCCGCgGCGTGGacGCTgCAGG	27784792	-	4	6	1000	*	677155	Promoter	17	27782743	27784701	1959	2	106672	0	ENSMUSG00000062753	Smim29	small integral membrane protein 29
gRNA5	chr17	33135272	33136272	TGCCGCAGCGTGGGGGCTCCNNN	TGCtaCtGCtTGGGGcCTCCTGG	33135772	-	5	5	1000	*	781435	Promoter	17	33124044	33136330	12287	2	64385	58	ENSMUSG00000024292	Cyp4f14	cytochrome P450, family 4, subfamily f, polypeptide 14
gRNA5	chr17	35177513	35178513	TGCCGCAGCGTGGGGGCTCCNNN	ctCCGCgGCGTGGatGCTCCGGG	35178013	+	5	6	1000	*	229660	Promoter	17	35175405	35178214	2810	2	15511	0	ENSMUSG00000090877	Hspa1b	heat shock protein 1B
gRNA5	chr17	35190431	35191431	TGCCGCAGCGTGGGGGCTCCNNN	ctCCGCgGCGTGGatGCTCCGGG	35190931	+	5	6	1000	*	229661	Promoter	17	35188335	35191132	2798	2	193740	0	ENSMUSG00000091971	Hspa1a	heat shock protein 1A
gRNA5	chr17	52139662	52140662	TGCCGCAGCGTGGGGGCTCCNNN	gGCCGggGCGgtGGGGCTCCGGG	52140162	-	5	8	1000	*	340118	Promoter	17	52043215	52140318	97104	2	20230	0	ENSMUSG00000023927	Satb1	special AT-rich sequence binding protein 1
gRNA5	chr17	56316381	56317381	TGCCGCAGCGTGGGGGCTCCNNN	TcCCGCAGtGaGGGGGCTggGGG	56316881	-	5	7	1000	*	499137	Promoter	17	56316201	56323783	7583	1	68047	181	ENSMUSG00000003199	Mpnd	MPN domain containing
gRNA5	chr18	10609065	10610065	TGCCGCAGCGTGGGGGCTCCNNN	gGgCGgAGtGTGGGGGaTCCCGG	10609565	-	5	7	1000	*	377986	Promoter	18	10566512	10610352	43841	2	77805	287	ENSMUSG00000024293	Esco1	establishment of sister chromatid cohesion N-acetyltransferase 1
gRNA5	chr18	34639262	34640262	TGCCGCAGCGTGGGGGCTCCNNN	cGCCGCtGCccGGGGtCTCCGGG	34639762	-	5	5	1000	*	200391	Promoter	18	34575404	34639876	64473	2	225358	0	ENSMUSG00000036501	Fam13b	family with sequence similarity 13, member B
gRNA5	chr18	35086685	35087685	TGCCGCAGCGTGGGGGCTCCNNN	TGCCttccgGTGGGGGCTCCAGG	35087185	-	5	11	1000	*	769158	Promoter	18	35070468	35087404	16937	2	15526	0	ENSMUSG00000024359	Hspa9	heat shock protein 9
gRNA5	chr18	42083403	42084403	TGCCGCAGCGTGGGGGCTCCNNN	TGgCagAGgGTGtGGGCTCCGGG	42083903	-	5	7	1000	*	839343	Promoter	18	42008761	42084259	75499	2	77619	0	ENSMUSG00000056671	Prelid2	PRELI domain containing 2
gRNA5	chr18	57487547	57488547	TGCCGCAGCGTGGGGGCTCCNNN	cGgCGgAGtGcGGGGGCTCCGGG	57488047	+	5	9	1000	*	210150	Promoter	18	57487805	57525791	37987	1	73137	0	ENSMUSG00000024594	Prrc1	proline-rich coiled-coil 1
gRNA5	chr18	61168261	61169261	TGCCGCAGCGTGGGGGCTCCNNN	cGgCGCAGCGTGGcGGCTgCAGG	61168761	-	4	10	1000	*	209394	Promoter	18	61151934	61169271	17338	2	12590	10	ENSMUSG00000024619	Cdx1	caudal type homeobox 1
gRNA5	chr19	4547718	4548718	TGCCGCAGCGTGGGGGCTCCNNN	TGggGaAGgGTGGGGaCTCCGGG	4548218	-	5	6	1000	*	863944	Promoter	19	4546816	4548611	1796	2	69861	0	ENSMUSG00000042041	2010003K11Rik	RIKEN cDNA 2010003K11 gene
gRNA5	chr19	6390831	6391831	TGCCGCAGCGTGGGGGCTCCNNN	TGCtaCAGCGTGtGGGggCCGGG	6391331	+	5	7	1000	*	780460	Promoter	19	6391190	6405649	14460	1	26412	0	ENSMUSG00000024948	Map4k2	mitogen-activated protein kinase kinase kinase kinase 2
gRNA5	chr19	16109231	16110231	TGCCGCAGCGTGGGGGCTCCNNN	gagCGCAGCGcGtGGGCTCCCGG	16109731	+	5	7	1000	*	259512	Promoter	19	16110048	16365884	255837	1	14682	0	ENSMUSG00000024639	Gnaq	guanine nucleotide binding protein, alpha q polypeptide
gRNA5	chr19	30007668	30008668	TGCCGCAGCGTGGGGGCTCCNNN	TGCCGCcGCGatGtGGaTCCAGG	30008168	+	5	6	1000	*	676652	Promoter	19	30007913	30071124	63212	1	109113	0	ENSMUSG00000024817	Uhrf2	ubiquitin-like, containing PHD and RING finger domains 2
gRNA5	chr19	44919528	44920528	TGCCGCAGCGTGGGGGCTCCNNN	cGCCtCcGCGcGGGGGCTtCTGG	44920028	+	5	7	1000	*	201976	Promoter	19	44919558	44972224	52667	1	226151	0	ENSMUSG00000036097	Slf2	SMC5-SMC6 complex localization factor 2
gRNA5	chr19	56536605	56537605	TGCCGCAGCGTGGGGGCTCCNNN	TcgCGCAaCaTGGcGGCTCCCGG	56537105	+	5	6	1000	*	525757	Promoter	19	56517593	56536654	19062	2	55947	0	ENSMUSG00000025077	Dclre1a	DNA cross-link repair 1A
gRNA5	chr2	18396757	18397757	TGCCGCAGCGTGGGGGCTCCNNN	TtCCcCAGCGccGGcGCTCCGGG	18397257	-	5	5	1000	*	976626	Promoter	2	18211144	18397641	186498	2	13418	0	ENSMUSG00000026740	Dnajc1	DnaJ heat shock protein family (Hsp40) member C1
gRNA5	chr2	27566880	27567880	TGCCGCAGCGTGGGGGCTCCNNN	gGCgGCAGCGcGGcGGCcCCCGG	27567380	-	5	6	1000	*	348229	Promoter	2	27567213	27653331	86119	1	20181	0	ENSMUSG00000015846	Rxra	retinoid X receptor alpha
gRNA5	chr2	32536019	32537019	TGCCGCAGCGTGGGGGCTCCNNN	TGtCGCtGgGTGGGGGgcCCTGG	32536519	-	5	7	1000	*	916587	Promoter	2	32536607	32572681	36075	1	13805	0	ENSMUSG00000026814	Eng	endoglin
gRNA5	chr2	69172649	69173649	TGCCGCAGCGTGGGGGCTCCNNN	TGCCcgAGaGTGGGGcCTCaTGG	69173149	+	5	6	1000	*	669444	Promoter	2	69068626	69172960	104335	2	27413	0	ENSMUSG00000027048	Abcb11	ATP-binding cassette, sub-family B (MDR/TAP), member 11
gRNA5	chr2	70392230	70393230	TGCCGCAGCGTGGGGGCTCCNNN	aGCCGCAGgcTGaGGGCaCCGGG	70392730	-	5	7	1000	*	83252	Promoter	2	70392473	70432358	39886	1	14415	0	ENSMUSG00000070880	Gad1	glutamate decarboxylase 1
gRNA5	chr2	73604761	73605761	TGCCGCAGCGTGGGGGCTCCNNN	gGCCGCcttGTcGGGGCTCCTGG	73605261	-	5	8	1000	*	337614	Promoter	2	73441004	73605690	164687	2	108699	0	ENSMUSG00000056486	Chn1	chimerin 1
gRNA5	chr2	113843556	113844556	TGCCGCAGCGTGGGGGCTCCNNN	cGCCGCAGCGcGGGaGCgCCAGG	113844056	-	4	9	1000	*	198826	Promoter	2	113844046	113862773	18728	1	320846	0	ENSMUSG00000087694	A530058N18Rik	RIKEN cDNA A530058N18 gene
gRNA5	chr2	131052694	131053694	TGCCGCAGCGTGGGGGCTCCNNN	aGCtcCAGgGTGGGtGCTCCAGG	131053194	-	5	5	1000	*	98438	Promoter	2	131052280	131055434	3155	1	69596	415	ENSMUSG00000068264	Ap5s1	adaptor-related protein 5 complex, sigma 1 subunit
gRNA5	chr2	155616635	155617635	TGCCGCAGCGTGGGGGCTCCNNN	gGCgGCAGCGgcGGGGCTgCGGG	155617135	-	5	6	1000	*	348345	Promoter	2	155617262	155660286	43025	1	17391	0	ENSMUSG00000027612	Mmp24	matrix metallopeptidase 24
gRNA5	chr2	165834031	165835031	TGCCGCAGCGTGGGGGCTCCNNN	aGCCGCgGCGcGGGGGCcgCCGG	165834531	-	5	6	1000	*	84199	Promoter	2	165834557	165915162	80606	1	17979	0	ENSMUSG00000027678	Ncoa3	nuclear receptor coactivator 3
gRNA5	chr2	179684520	179685520	TGCCGCAGCGTGGGGGCTCCNNN	cGCCGCAGCGgcGcGcCTCCAGG	179685020	-	5	9	1000	*	198836	Promoter	2	179684276	179711994	27719	1	269397	245	ENSMUSG00000039086	Ss18l1	SS18, nBAF chromatin remodeling complex subunit like 1
gRNA5	chr2	181100220	181101220	TGCCGCAGCGTGGGGGCTCCNNN	gGCCGCgGCGcGGGGctTCCCGG	181100720	-	5	5	1000	*	337993	Promoter	2	181032679	181101219	68541	2	72147	0	ENSMUSG00000027583	Zbtb46	zinc finger and BTB domain containing 46
gRNA5	chr3	83748451	83749451	TGCCGCAGCGTGGGGGCTCCNNN	TGCCGCAcCGgGGGcGgTgCTGG	83748951	-	5	7	1000	*	675208	Promoter	3	83743579	83748915	5337	2	24088	0	ENSMUSG00000027995	Tlr2	toll-like receptor 2
gRNA5	chr3	93559733	93560733	TGCCGCAGCGTGGGGGCTCCNNN	TGCCtCAGCGTGGacaCTCCAGG	93560233	+	4	8	1000	*	691789	Promoter	3	93558849	93559993	1145	2	399673	0	ENSMUSG00000103362	Tdpoz2	TD and POZ domain containing 2
gRNA5	chr3	96011110	96012110	TGCCGCAGCGTGGGGGCTCCNNN	TGCCtCcGCccGGGGGCTCgGGG	96011610	+	5	8	1000	*	697280	Promoter	3	96011839	96068446	56608	1	229603	0	ENSMUSG00000038495	Otud7b	OTU domain containing 7B
gRNA5	chr3	104724399	104725399	TGCCGCAGCGTGGGGGCTCCNNN	TcCCGCAGCGTGGaccCTgCAGG	104724899	+	5	11	1000	*	498940	Promoter	3	104702150	104725879	23730	2	17454	480	ENSMUSG00000002227	Mov10	Mov10 RISC complex RNA helicase
gRNA5	chr3	132940211	132941211	TGCCGCAGCGTGGGGGCTCCNNN	gGgCGgAGCcTGGGGaCTCCAGG	132940711	-	5	5	1000	*	377670	Promoter	3	132818039	132940710	122672	2	77669	0	ENSMUSG00000040969	Arhgef38	Rho guanine nucleotide exchange factor (GEF) 38
gRNA5	chr4	6190660	6191660	TGCCGCAGCGTGGGGGCTCCNNN	aGCaGgAGCGTGGGtcCTCCAGG	6191160	+	5	8	1000	*	64657	Promoter	4	6191105	6219788	28684	1	68053	0	ENSMUSG00000028243	Ubxn2b	UBX domain protein 2B
gRNA5	chr4	32799811	32800811	TGCCGCAGCGTGGGGGCTCCNNN	TGCttCAGCGTcaGGGCTgCGGG	32800311	-	5	6	1000	*	817364	Promoter	4	32800259	32802254	1996	1	108755	0	ENSMUSG00000045854	Lyrm2	LYR motif containing 2
gRNA5	chr4	33063579	33064579	TGCCGCAGCGTGGGGGCTCCNNN	cGCCtCAGCtTGGGGGaTCaAGG	33064079	-	5	6	1000	*	201733	Promoter	4	33063112	33095865	32754	1	14409	468	ENSMUSG00000023267	Gabrr2	gamma-aminobutyric acid (GABA) C receptor, subunit rho 2
gRNA5	chr4	43770160	43771160	TGCCGCAGCGTGGGGGCTCCNNN	aGCCaCAGaGTGtGtGCTCCTGG	43770660	-	5	5	1000	*	70709	Promoter	4	43770050	43771009	960	2	29849	0	ENSMUSG00000044801	Or13c7d	olfactory receptor family 13 subfamily C member 7D
gRNA5	chr4	43835642	43836642	TGCCGCAGCGTGGGGGCTCCNNN	aGCCaCAGaGTGtGtGCTCCTGG	43836142	-	5	5	1000	*	70710	Promoter	4	43834752	43836517	1766	2	100040268	0	ENSMUSG00000111611	Or13c7c	olfactory receptor family 13 subfamily C member 7C
gRNA5	chr4	87951426	87952426	TGCCGCAGCGTGGGGGCTCCNNN	TcCtGCgGCtgGGGGGCTCCAGG	87951926	-	5	9	1000	*	518482	Promoter	4	87688162	87951644	263483	2	70122	0	ENSMUSG00000028496	Mllt3	myeloid/lymphoid or mixed-lineage leukemia; translocated to, 3
gRNA5	chr4	118216919	118217919	TGCCGCAGCGTGGGGGCTCCNNN	cGCCGCgGgGTGtGcGCTCCGGG	118217419	+	5	5	1000	*	200137	Promoter	4	118217196	118219941	2746	1	68180	0	ENSMUSG00000006395	Hyi	hydroxypyruvate isomerase (putative)
gRNA5	chr4	125997832	125998832	TGCCGCAGCGTGGGGGCTCCNNN	TGCCaacGgGTGaGGGCTCCAGG	125998332	-	5	7	1000	*	637829	Promoter	4	125997750	126034822	37073	1	74178	83	ENSMUSG00000042608	Stk40	serine/threonine kinase 40
gRNA5	chr4	128503634	128504634	TGCCGCAGCGTGGGGGCTCCNNN	TGaaGaAGCGTGGGGcCcCCTGG	128504134	+	5	9	1000	*	543563	Promoter	4	128477332	128503891	26560	2	269585	0	ENSMUSG00000061894	Zscan20	zinc finger and SCAN domains 20
gRNA5	chr4	128699868	128700868	TGCCGCAGCGTGGGGGCTCCNNN	TtCCcCAGCacGGGGGCTCCCGG	128700368	+	4	9	1000	*	976302	Promoter	4	128666878	128699905	33028	2	230761	0	ENSMUSG00000028799	Zfp362	zinc finger protein 362
gRNA5	chr4	133614671	133615671	TGCCGCAGCGTGGGGGCTCCNNN	TGCCGCgcCGTGGGGGgaCtGGG	133615171	-	5	8	1000	*	677017	Promoter	4	133574601	133615108	40508	2	20111	0	ENSMUSG00000003644	Rps6ka1	ribosomal protein S6 kinase polypeptide 1
gRNA5	chr4	139693719	139694719	TGCCGCAGCGTGGGGGCTCCNNN	TGCaGCAGCcTGGaGGacCCCGG	139694219	+	5	5	1000	*	615486	Promoter	4	139694837	139694931	95	2	100316727	212	ENSMUSG00000089294	Mir2139	microRNA 2139
gRNA5	chr4	140737924	140738924	TGCCGCAGCGTGGGGGCTCCNNN	TGagcCAGgGaGGGGGCTCCCGG	140738424	+	5	9	1000	*	577970	Promoter	4	140737735	140743285	5551	1	17150	190	ENSMUSG00000060572	Mfap2	microfibrillar-associated protein 2
gRNA5	chr4	151945553	151946553	TGCCGCAGCGTGGGGGCTCCNNN	aGCCGgAGCGTGaGGGCcCgGGG	151946053	-	5	6	1000	*	85207	Promoter	4	151143980	151946225	802246	2	100072	0	ENSMUSG00000014592	Camta1	calmodulin binding transcription activator 1
gRNA5	chr4	151946271	151947271	TGCCGCAGCGTGGGGGCTCCNNN	cGCCGCAGgcTGcGGGaTCCCGG	151946771	-	5	7	1000	*	198911	Promoter	4	151143980	151946225	802246	2	100072	-47	ENSMUSG00000014592	Camta1	calmodulin binding transcription activator 1
gRNA5	chr4	152561433	152562433	TGCCGCAGCGTGGGGGCTCCNNN	TGCCGgAGCGaGcGGGaTtCGGG	152561933	-	5	5	1000	*	678647	Promoter	4	152475201	152562006	86806	2	16498	0	ENSMUSG00000028931	Kcnab2	potassium voltage-gated channel, shaker-related subfamily, beta member 2
gRNA5	chr4	154095955	154096955	TGCCGCAGCGTGGGGGCTCCNNN	TGCgGCAGCcTGcGcGCgCCGGG	154096455	+	5	5	1000	*	773965	Promoter	4	154096260	154105969	9710	1	72946	0	ENSMUSG00000029028	Lrrc47	leucine rich repeat containing 47
gRNA5	chr4	156110472	156111472	TGCCGCAGCGTGGGGGCTCCNNN	TGCtGCAGCcTGtatGCTCCAGG	156110972	+	5	5	1000	*	796573	Promoter	4	156110779	156113351	2573	1	21936	0	ENSMUSG00000041954	Tnfrsf18	tumor necrosis factor receptor superfamily, member 18
gRNA5	chr5	5429873	5430873	TGCCGCAGCGTGGGGGCTCCNNN	ccgCGCAGCGcGGGGGCcCCCGG	5430373	-	5	7	1000	*	186694	Promoter	5	4853384	5430251	576868	2	18647	0	ENSMUSG00000028926	Cdk14	cyclin-dependent kinase 14
gRNA5	chr5	37025435	37026435	TGCCGCAGCGTGGGGGCTCCNNN	gGCCGCAGCGTGGGGcgggCCGG	37025935	-	5	14	1000	*	336631	Promoter	5	37025854	37112422	86569	1	269643	0	ENSMUSG00000029120	Ppp2r2c	protein phosphatase 2, regulatory subunit B, gamma
gRNA5	chr5	38434327	38435327	TGCCGCAGCGTGGGGGCTCCNNN	TGCCGCgcCGTcGGGGaTCgCGG	38434827	+	5	6	1000	*	677016	Promoter	5	38434748	38461561	26814	1	21906	0	ENSMUSG00000051596	Otop1	otopetrin 1
gRNA5	chr5	72743951	72744951	TGCCGCAGCGTGGGGGCTCCNNN	TGtCcCAGaaTGGGGGCTCgTGG	72744451	+	5	9	1000	*	911731	Promoter	5	72738981	72744893	5913	2	545758	0	ENSMUSG00000060204	Slc10a4-ps	solute carrier family 10 (sodium/bile acid cotransporter family), pseudogene
gRNA5	chr5	73164181	73165181	TGCCGCAGCGTGGGGGCTCCNNN	TGtCcCAGaaTGGGGGCTCgTGG	73164681	-	5	9	1000	*	911730	Promoter	5	73164247	73170298	6052	1	231290	0	ENSMUSG00000029219	Slc10a4	solute carrier family 10 (sodium/bile acid cotransporter family), member 4
gRNA5	chr5	76331460	76332460	TGCCGCAGCGTGGGGGCTCCNNN	TGCCGCAGCGcGGtGcCggCTGG	76331960	+	5	10	1000	*	675644	Promoter	5	76331727	76357091	25365	1	21982	0	ENSMUSG00000029234	Tmem165	transmembrane protein 165
gRNA5	chr5	100187336	100188336	TGCCGCAGCGTGGGGGCTCCNNN	aGCCGgAGgGgcGGGGCTCCGGG	100187836	-	5	8	1000	*	85304	Promoter	5	100187853	100216624	28772	1	67870	0	ENSMUSG00000029326	Enoph1	enolase-phosphatase 1
gRNA5	chr5	115769919	115770919	TGCCGCAGCGTGGGGGCTCCNNN	gGCCGCAGCGaGGGGaCTCCGGG	115770419	+	3	9	1000	*	336576	Promoter	5	115770046	115785217	15172	1	77407	0	ENSMUSG00000029518	Rab35	RAB35, member RAS oncogene family
gRNA5	chr5	118382337	118383337	TGCCGCAGCGTGGGGGCTCCNNN	TGtaGCAtCcTGtGGGCTCCAGG	118382837	-	5	7	1000	*	900627	Promoter	5	118328801	118383090	54290	2	269695	0	ENSMUSG00000032850	Rnft2	ring finger protein, transmembrane 2
gRNA5	chr5	121358289	121359289	TGCCGCAGCGTGGGGGCTCCNNN	TGCCGtAGCtccGGGtCTCCGGG	121358789	-	5	5	1000	*	680554	Promoter	5	121358282	121506640	148359	1	269700	8	ENSMUSG00000042744	Hectd4	HECT domain E3 ubiquitin protein ligase 4
gRNA5	chr5	143220764	143221764	TGCCGCAGCGTGGGGGCTCCNNN	gtCCtCAGCGTGcGGGaTCCGGG	143221264	+	5	7	1000	*	408961	Promoter	5	143220918	143234589	13672	1	231866	0	ENSMUSG00000029587	Zfp12	zinc finger protein 12
gRNA5	chr6	36364532	36365532	TGCCGCAGCGTGGGGGCTCCNNN	TGCCcCcGCGTGcctGCTCCCGG	36365032	-	5	5	1000	*	666082	Promoter	6	36365019	36501709	136691	1	243764	0	ENSMUSG00000045613	Chrm2	cholinergic receptor, muscarinic 2, cardiac
gRNA5	chr6	47854456	47855456	TGCCGCAGCGTGGGGGCTCCNNN	TtCCGCAtCcTGcGGGCcCCGGG	47854956	-	5	5	1000	*	981469	Promoter	6	47854489	47885418	30930	1	101095	0	ENSMUSG00000025821	Zfp282	zinc finger protein 282
gRNA5	chr6	88851481	88852481	TGCCGCAGCGTGGGGGCTCCNNN	aGCCGCAGCGccGcGGCgCCCGG	88851981	+	5	9	1000	*	83125	Promoter	6	88819539	88852028	32490	2	319655	0	ENSMUSG00000033152	Podxl2	podocalyxin-like 2
gRNA5	chr6	119520589	119521589	TGCCGCAGCGTGGGGGCTCCNNN	TGCgGCcGaGTcGGaGCTCCGGG	119521089	-	5	5	1000	*	774577	Promoter	6	119409492	119521308	111817	2	22419	0	ENSMUSG00000030170	Wnt5b	wingless-type MMTV integration site family, member 5B
gRNA5	chr6	125043804	125044804	TGCCGCAGCGTGGGGGCTCCNNN	TGCCtCAGgcTGGGaGCTCCTGG	125044304	-	4	5	1000	*	693801	Promoter	6	125044883	125061007	16125	1	381810	-79	ENSMUSG00000067714	Lpar5	lysophosphatidic acid receptor 5
gRNA5	chr7	16347825	16348825	TGCCGCAGCGTGGGGGCTCCNNN	TcCCGCAGCGgGGcGGCgCCCGG	16348325	+	4	8	1000	*	498934	Promoter	7	16347749	16366568	18820	1	102634559	77	ENSMUSG00000100583	Gm29443	predicted gene 29443
gRNA5	chr7	24653264	24654264	TGCCGCAGCGTGGGGGCTCCNNN	gGCCGggGgGcGGGGGCTCCGGG	24653764	+	5	9	1000	*	340255	Promoter	7	24652950	24653901	952	2	102640835	0	NA	Gm36809	predicted gene, 36809
gRNA5	chr7	28245648	28246648	TGCCGCAGCGTGGGGGCTCCNNN	gGaCGCAGCcTGGGGaCcCCTGG	28246148	-	5	6	1000	*	286732	Promoter	7	28243021	28246504	3484	2	233038	0	ENSMUSG00000047586	Nccrp1	non-specific cytotoxic cell receptor protein 1 homolog (zebrafish)
gRNA5	chr7	59653749	59654749	TGCCGCAGCGTGGGGGCTCCNNN	TGCCGCAGCcTGtGGGCTaCGGG	59654249	-	3	9	1000	*	675611	Promoter	7	59632243	59654947	22705	2	84704	198	ENSMUSG00000102627	Snurf	SNRPN upstream reading frame
gRNA5	chr7	59654018	59655018	TGCCGCAGCGTGGGGGCTCCNNN	TGCCGCAGCGTGGGGGCTCCAGG	59654518	-	0	20	1000	*	675660	Promoter	7	59632243	59654947	22705	2	84704	0	ENSMUSG00000102627	Snurf	SNRPN upstream reading frame
gRNA5	chr7	64805464	64806464	TGCCGCAGCGTGGGGGCTCCNNN	TcCCGCAtCGTGctGGCTCtCGG	64805964	-	5	5	1000	*	499219	Promoter	7	64405844	64806276	400433	2	70638	0	ENSMUSG00000030518	Entrep2	endosomal transmembrane epsin interactor 2
gRNA5	chr7	64805464	64806464	TGCCGCAGCGTGGGGGCTCCNNN	TcCCGCAtCGTGctGGCTCtCGG	64805964	-	5	5	1000	*	499220	Promoter	7	64405844	64806276	400433	2	70638	0	ENSMUSG00000030518	Entrep2	endosomal transmembrane epsin interactor 2
gRNA5	chr7	100511854	100512854	TGCCGCAGCGTGGGGGCTCCNNN	acgCGCAGCccGGGGGCTCCGGG	100512354	+	5	9	1000	*	25527	Promoter	7	100495055	100512620	17566	2	320100	0	ENSMUSG00000008318	Relt	RELT tumor necrosis factor receptor
gRNA5	chr7	109559039	109560039	TGCCGCAGCGTGGGGGCTCCNNN	TGCCGggGCagGGGGGCgCCGGG	109559539	+	5	6	1000	*	679553	Promoter	7	109492988	109559677	66690	2	19347	0	ENSMUSG00000035901	Dennd5a	DENN domain containing 5A
gRNA5	chr7	135139774	135140774	TGCCGCAGCGTGGGGGCTCCNNN	cGgCGCAGCGgGGGcGCTgCGGG	135140274	+	5	7	1000	*	209389	Promoter	7	135139553	135288023	148471	1	19267	222	ENSMUSG00000041836	Ptpre	protein tyrosine phosphatase, receptor type, E
gRNA5	chr8	26504778	26505778	TGCCGCAGCGTGGGGGCTCCNNN	cGCCGCAGCcTGcGGcCaCCCGG	26505278	+	5	8	1000	*	198814	Promoter	8	26488716	26505638	16923	2	14272	0	ENSMUSG00000015994	Fnta	farnesyltransferase, CAAX box, alpha
gRNA5	chr8	75720192	75721192	TGCCGCAGCGTGGGGGCTCCNNN	cGCCGCtGtcTGGGcGCTCCGGG	75720692	+	5	5	1000	*	200531	Promoter	8	75720278	75758606	38329	1	70823	0	ENSMUSG00000034518	Hmgxb4	HMG box domain containing 4
gRNA5	chr8	105673542	105674542	TGCCGCAGCGTGGGGGCTCCNNN	TGCtGCgGCcTGtGGGCTCCTGG	105674042	+	4	7	1000	*	801650	Promoter	8	105673988	105682594	8607	1	71903	0	ENSMUSG00000062826	Ces2f	carboxylesterase 2F
gRNA5	chr8	105980542	105981542	TGCCGCAGCGTGGGGGCTCCNNN	TGCCGCAGCGacGGcGCatCCGG	105981042	-	5	10	1000	*	675635	Promoter	8	105979270	105981785	2516	2	97440	243	ENSMUSG00000069920	B3gnt9	UDP-GlcNAc:betaGal beta-1,3-N-acetylglucosaminyltransferase 9
gRNA5	chr8	111985054	111986054	TGCCGCAGCGTGGGGGCTCCNNN	TttCGCgGCGgGcGGGCTCCCGG	111985554	-	5	7	1000	*	1054465	Promoter	8	111879916	111985842	105927	2	20340	0	ENSMUSG00000003316	Glg1	golgi apparatus protein 1
gRNA5	chr8	112636202	112637202	TGCCGCAGCGTGGGGGCTCCNNN	TGCtcCAGgGTGGGGGgcCCGGG	112636702	-	5	7	1000	*	784822	Promoter	8	112615767	112636831	21065	2	56773	0	ENSMUSG00000031952	Chst5	carbohydrate (N-acetylglucosamine 6-O) sulfotransferase 5
gRNA5	chr8	120172975	120173975	TGCCGCAGCGTGGGGGCTCCNNN	TGgaGgAGgGTGGGGGCcCCGGG	120173475	-	5	8	1000	*	832292	Promoter	8	120173458	120199374	25917	1	117148	0	ENSMUSG00000031837	Necab2	N-terminal EF-hand calcium binding protein 2
gRNA5	chr8	126396266	126397266	TGCCGCAGCGTGGGGGCTCCNNN	TGgCGCcGCGctGGGGCTCCGGG	126396766	-	4	8	1000	*	848066	Promoter	8	126396557	126400104	3548	1	74393	0	ENSMUSG00000050930	Map10	microtubule-associated protein 10
gRNA5	chr9	15620716	15621716	TGCCGCAGCGTGGGGGCTCCNNN	TGCgGCgGCaTccGGGCTCCCGG	15621216	+	5	7	1000	*	774927	Promoter	9	15621034	15653683	32650	1	234967	0	ENSMUSG00000043885	Slc36a4	solute carrier family 36 (proton/amino acid symporter), member 4
gRNA5	chr9	36707681	36708681	TGCCGCAGCGTGGGGGCTCCNNN	TcCCGCAGCGTcGGGGCaatTGG	36708181	+	5	9	1000	*	498938	Promoter	9	36690449	36708630	18182	2	13663	0	ENSMUSG00000062762	Ei24	etoposide induced 2.4 mRNA
gRNA5	chr9	44328796	44329796	TGCCGCAGCGTGGGGGCTCCNNN	cGCCGCtGtGTGGGtGtTCCCGG	44329296	-	5	5	1000	*	200547	Promoter	9	44321461	44329366	7906	2	382073	0	ENSMUSG00000043923	Cenatac	centrosomal AT-AC splicing factor
gRNA5	chr9	44393645	44394645	TGCCGCAGCGTGGGGGCTCCNNN	TcCgGCAGCGcaGGGGaTCCCGG	44394145	+	5	6	1000	*	509790	Promoter	9	44394122	44423203	29082	1	80288	0	ENSMUSG00000063382	Bcl9l	B cell CLL/lymphoma 9-like
gRNA5	chr9	65008274	65009274	TGCCGCAGCGTGGGGGCTCCNNN	TGCCGCcGCGTccGGGCgCCTGG	65008774	-	4	6	1000	*	676671	Promoter	9	65008768	65045229	36462	1	56741	0	ENSMUSG00000032816	Igdcc4	immunoglobulin superfamily, DCC subclass, member 4
gRNA5	chr9	99598237	99599237	TGCCGCAGCGTGGGGGCTCCNNN	TGaCtCAGCaaGGGGGCTCtTGG	99598737	+	5	8	1000	*	565310	Promoter	9	99572850	99599320	26471	2	56492	83	ENSMUSG00000032473	Cldn18	claudin 18
gRNA5	chr9	108703529	108704529	TGCCGCAGCGTGGGGGCTCCNNN	TGgCtCAGCcTGatGGCTCCAGG	108704029	+	5	6	1000	*	853040	Promoter	9	108703244	108730168	26925	1	107934	286	ENSMUSG00000023473	Celsr3	cadherin, EGF LAG seven-pass G-type receptor 3
gRNA5	chr9	109704568	109705568	TGCCGCAGCGTGGGGGCTCCNNN	gGCgGCgGtGgGGGGGCTCCGGG	109705068	-	5	9	1000	*	350589	Promoter	9	109704647	109722958	18312	1	12530	0	ENSMUSG00000032477	Cdc25a	cell division cycle 25A
gRNA5	chr9	110162049	110163049	TGCCGCAGCGTGGGGGCTCCNNN	TGtgGCAGCGaGGcaGCTCCCGG	110162549	-	5	6	1000	*	932105	Promoter	9	110162356	110214017	51662	1	235623	0	ENSMUSG00000032485	Scap	SREBF chaperone
gRNA5	chr9	113536813	113537813	TGCCGCAGCGTGGGGGCTCCNNN	TGCgcCtGCGcGGGGGCTCCCGG	113537313	-	4	9	1000	*	772446	Promoter	9	113480812	113537327	56516	2	18571	0	ENSMUSG00000032504	Pdcd6ip	programmed cell death 6 interacting protein
gRNA5	chr9	118984893	118985893	TGCCGCAGCGTGGGGGCTCCNNN	TcCCGCctCcTGGGGtCTCCTGG	118985393	+	5	5	1000	*	499854	Promoter	9	118977111	118986161	9051	2	235674	268	ENSMUSG00000010651	Acaa1b	acetyl-Coenzyme A acyltransferase 1B
gRNA5	chr9	119723910	119724910	TGCCGCAGCGTGGGGGCTCCNNN	TGCgGggGCGTGGcGGgTCCGGG	119724410	+	5	6	1000	*	776761	Promoter	9	119723961	119755645	31685	1	67561	0	ENSMUSG00000032512	Wdr48	WD repeat domain 48
gRNA5	chrX	72546370	72547370	TGCCGCAGCGTGGGGGCTCCNNN	TGttGCtGCGgGaGGGCTCCCGG	72546870	-	5	7	1000	*	949317	Promoter	20	72546692	72616876	70185	1	320707	0	ENSMUSG00000031376	Atp2b3	ATPase, Ca++ transporting, plasma membrane 3
gRNA6	chr1	93201443	93202443	TTTGGTAGCTGCCTTTTGGCNNN	TTgtGcAGCTGCaTTcTGGCTGG	93201943	-	5	6	1000	*	1072255	Promoter	1	93202271	93202332	62	1	102465543	0	ENSMUSG00000098997	Mir6901	microRNA 6901
gRNA6	chr11	113091361	113092361	TTTGGTAGCTGCCTTTTGGCNNN	cTTGGcActTGCCTTTTGGCAGG	113091861	-	4	11	1000	*	291009	Promoter	11	112934732	113092664	157933	2	72386	303	ENSMUSG00000087259	2610035D17Rik	RIKEN cDNA 2610035D17 gene
gRNA6	chr11	115454772	115455772	TTTGGTAGCTGCCTTTTGGCNNN	TTTGGcAGCTGtCTgTgaGCGGG	115455272	+	5	5	1000	*	1267296	Promoter	11	115455270	115474750	19481	1	445007	0	ENSMUSG00000020739	Nup85	nucleoporin 85
gRNA6	chr12	4556262	4557262	TTTGGTAGCTGCCTTTTGGCNNN	TaTGtTAcCTGCCTgTTGaCTGG	4556762	-	5	6	1000	*	602828	Promoter	12	4557240	4572374	15135	1	105244649	0	NA	LOC105244649	uncharacterized LOC105244649
gRNA6	chr12	31400254	31401254	TTTGGTAGCTGCCTTTTGGCNNN	TTTGGcAGCTGtCaaTTGGCAGG	31400754	+	4	5	1000	*	1267288	Promoter	12	31381561	31401470	19910	2	13382	216	ENSMUSG00000020664	Dld	dihydrolipoamide dehydrogenase
gRNA6	chr12	81532181	81533181	TTTGGTAGCTGCCTTTTGGCNNN	TTTGGTAGCTGCaTaTgGGaTGG	81532681	+	4	12	1000	*	1291503	Promoter	12	81405626	81531911	126286	2	66272	-271	ENSMUSG00000091803	Cox16	cytochrome c oxidase assembly protein 16
gRNA6	chr12	104180328	104181328	TTTGGTAGCTGCCTTTTGGCNNN	TgTGGTAGCTGgCTccTGGtGGG	104180828	-	5	9	1000	*	862332	Promoter	12	104180803	104187388	6586	1	238393	0	ENSMUSG00000066363	Serpina3f	serine (or cysteine) peptidase inhibitor, clade A, member 3F
gRNA6	chr13	23258522	23259522	TTTGGTAGCTGCCTTTTGGCNNN	aTTGGaAcCTGCCTccTGGCAGG	23259022	+	5	6	1000	*	127755	Promoter	13	23259962	23260864	903	1	171253	-440	ENSMUSG00000099917	Vmn1r215	vomeronasal 1 receptor 215
gRNA6	chr14	8457039	8458039	TTTGGTAGCTGCCTTTTGGCNNN	TTTtGTAGCTtCCTTcTtGCTGG	8457539	-	4	6	1000	*	1414769	Promoter	14	8362461	8457272	94812	2	246103	0	ENSMUSG00000021738	Atxn7	ataxin 7
gRNA6	chr15	54815660	54816660	TTTGGTAGCTGCCTTTTGGCNNN	aTTGGaAGCTGgCcTTTGaCAGG	54816160	+	5	5	1000	*	128299	Promoter	15	54816344	54834099	17756	1	102638507	0	ENSMUSG00000097286	Gm26684	predicted gene, 26684
gRNA6	chr17	37121967	37122967	TTTGGTAGCTGCCTTTTGGCNNN	TTTtGTgtCTtCCTTTTaGCAGG	37122467	-	5	6	1000	*	1423535	Promoter	17	37123067	37126458	3392	1	399549	-100	ENSMUSG00000037130	H2-M10.6	histocompatibility 2, M region locus 10.6
gRNA6	chr17	43670318	43671318	TTTGGTAGCTGCCTTTTGGCNNN	TTgGGTctCTGCCTgaTGGCAGG	43670818	+	5	6	1000	*	1056917	Promoter	17	43671322	43770448	99127	1	224792	-4	ENSMUSG00000056492	Adgrf5	adhesion G protein-coupled receptor F5
gRNA6	chr17	58075023	58076023	TTTGGTAGCTGCCTTTTGGCNNN	TTTGGTAtCTGCaTaTgGGaTGG	58075523	-	5	7	1000	*	1294030	Promoter	17	58076206	58718626	642421	1	620292	-183	ENSMUSG00000038048	Cntnap5c	contactin associated protein-like 5C
gRNA6	chr18	57684435	57685435	TTTGGTAGCTGCCTTTTGGCNNN	TgTGGctGCTGCCaTTaGGCTGG	57684935	+	5	6	1000	*	854375	Promoter	18	57678433	57685469	7037	2	75084	34	ENSMUSG00000086607	4930511M06Rik	RIKEN cDNA 4930511M06 gene
gRNA6	chr19	6285466	6286466	TTTGGTAGCTGCCTTTTGGCNNN	TTcGGTtGCTtCCTTTaaGCAGG	6285966	-	5	5	1000	*	979085	Promoter	19	6277797	6285870	8074	2	225849	0	ENSMUSG00000024777	Ppp2r5b	protein phosphatase 2, regulatory subunit B', beta
gRNA6	chr19	10282402	10283402	TTTGGTAGCTGCCTTTTGGCNNN	ccTGaaAGCTGCtTTTTGGCAGG	10282902	+	5	6	1000	*	197360	Promoter	19	10222629	10282241	59613	2	269060	-162	ENSMUSG00000035735	Dagla	diacylglycerol lipase, alpha
gRNA6	chr19	10282402	10283402	TTTGGTAGCTGCCTTTTGGCNNN	ccTGaaAGCTGCtTTTTGGCAGG	10282902	+	5	6	1000	*	197359	Promoter	19	10222629	10282241	59613	2	269060	-162	ENSMUSG00000035735	Dagla	diacylglycerol lipase, alpha
gRNA6	chr19	10282402	10283402	TTTGGTAGCTGCCTTTTGGCNNN	ccTGaaAGCTGCtTTTTGGCAGG	10282902	+	5	7	1000	*	197360	Promoter	19	10222629	10282241	59613	2	269060	-162	ENSMUSG00000035735	Dagla	diacylglycerol lipase, alpha
gRNA6	chr19	10282402	10283402	TTTGGTAGCTGCCTTTTGGCNNN	ccTGaaAGCTGCtTTTTGGCAGG	10282902	+	5	7	1000	*	197359	Promoter	19	10222629	10282241	59613	2	269060	-162	ENSMUSG00000035735	Dagla	diacylglycerol lipase, alpha
gRNA6	chr2	43445754	43446754	TTTGGTAGCTGCCTTTTGGCNNN	TTTatTAGCTGCaTTTTccCAGG	43446254	-	5	7	1000	*	1120585	Promoter	2	43445337	43573060	127724	1	70789	418	ENSMUSG00000026866	Kynu	kynureninase
gRNA6	chr2	84570613	84571613	TTTGGTAGCTGCCTTTTGGCNNN	TTaaGgAGCTGCCccTTGGCGGG	84571113	+	5	7	1000	*	912148	Promoter	2	84571459	84571522	64	2	387149	0	ENSMUSG00000065484	Mir130a	microRNA 130a
gRNA6	chr2	90095827	90096827	TTTGGTAGCTGCCTTTTGGCNNN	gTTGGTgGCTGgCTccTGGCTGG	90096327	-	5	5	1000	*	517948	Promoter	2	90095855	90096772	918	2	258789	0	ENSMUSG00000075062	Or4b12	olfactory receptor family 4 subfamily B member 12
gRNA6	chr2	121243799	121244799	TTTGGTAGCTGCCTTTTGGCNNN	gcTGGTAaCTGCCgaTTGGCGGG	121244299	-	5	5	1000	*	387460	Promoter	2	121224836	121244273	19438	2	212670	0	ENSMUSG00000033486	Catsper2	cation channel, sperm associated 2
gRNA6	chr2	176399075	176400075	TTTGGTAGCTGCCTTTTGGCNNN	TTTGtTtGgTGCCTTTaGGCTGG	176399575	-	4	7	1000	*	1368520	Promoter	2	176400146	176413606	13461	1	100043387	-71	ENSMUSG00000078878	Gm14305	predicted gene 14305
gRNA6	chr2	176898251	176899251	TTTGGTAGCTGCCTTTTGGCNNN	TTTGtTtGgTGCCTTcaGGCTGG	176898751	+	5	6	1000	*	1368513	Promoter	2	176882368	176898289	15922	2	100043403	0	ENSMUSG00000078870	Gm14410	predicted gene 14410
gRNA6	chr2	177188968	177189968	TTTGGTAGCTGCCTTTTGGCNNN	TTTGtTtGgTGCCTTcaGGCTGG	177189468	-	5	6	1000	*	1368506	Promoter	2	177190019	177204104	14086	1	433520	-51	NA	Gm14403	predicted gene 14403
gRNA6	chr2	177400027	177401027	TTTGGTAGCTGCCTTTTGGCNNN	TTTGtTtGgTGCCTTTaGGCTGG	177400527	-	4	7	1000	*	1368521	Promoter	2	177401081	177415068	13988	1	626802	-54	ENSMUSG00000078864	Gm14322	predicted gene 14322
gRNA6	chr2	177482148	177483148	TTTGGTAGCTGCCTTTTGGCNNN	TTTGtTtGgTGCCTTcaGGCTGG	177482648	+	5	6	1000	*	1368508	Promoter	2	177470784	177482129	11346	2	329575	-20	ENSMUSG00000095362	Gm14325	predicted gene 14325
gRNA6	chr2	177599119	177600119	TTTGGTAGCTGCCTTTTGGCNNN	TTTGtTtGgTGCCTTcaGGCTGG	177599619	+	5	6	1000	*	1368511	Promoter	2	177577786	177599081	21296	2	665211	-39	ENSMUSG00000078862	Gm14326	predicted gene 14326
gRNA6	chr2	177720269	177721269	TTTGGTAGCTGCCTTTTGGCNNN	TTTGtTtGgTGCCTTcaGGCTGG	177720769	+	5	6	1000	*	1368512	Promoter	2	177708671	177720218	11548	2	353208	-52	ENSMUSG00000078861	Zfp931	zinc finger protein 931
gRNA6	chr3	89272567	89273567	TTTGGTAGCTGCCTTTTGGCNNN	acTGGTAGCTtCCTTTgGGCTGG	89273067	+	4	8	1000	*	36002	Promoter	3	89272626	89284949	12324	1	329702	0	ENSMUSG00000109293	Dcst2	DC-STAMP domain containing 2
gRNA6	chr3	122688173	122689173	TTTGGTAGCTGCCTTTTGGCNNN	TTTGtTgttTGCtTTTTGGCTGG	122688673	+	5	7	1000	*	1364342	Promoter	3	122688721	122693155	4435	1	14079	0	ENSMUSG00000023057	Fabp2	fatty acid binding protein 2, intestinal
gRNA6	chr5	18564085	18565085	TTTGGTAGCTGCCTTTTGGCNNN	TcTGGaAGCTGgaTTTTGcCTGG	18564585	-	5	5	1000	*	679100	Promoter	5	18470133	18565411	95279	2	14677	326	ENSMUSG00000057614	Gnai1	guanine nucleotide binding protein (G protein), alpha inhibiting 1
gRNA6	chr5	136066668	136067668	TTTGGTAGCTGCCTTTTGGCNNN	TcTGGgAGCTGCtTTggGGCTGG	136067168	+	5	6	1000	*	689902	Promoter	5	136067350	136073847	6498	1	100647	0	ENSMUSG00000042985	Upk3b	uroplakin 3B
gRNA6	chr5	146157302	146158302	TTTGGTAGCTGCCTTTTGGCNNN	TTTGcTAGtTGCtgaTTGGCCGG	146157802	-	5	5	1000	*	1191955	Promoter	5	146146004	146158267	12264	2	74132	0	ENSMUSG00000029634	Rnf6	ring finger protein (C3H2C3 type) 6
gRNA6	chr5	150588483	150589483	TTTGGTAGCTGCCTTTTGGCNNN	TTTaaTAGCTaCgTTTTGGaCGG	150588983	-	5	6	1000	*	1087404	Promoter	5	150523397	150589077	65681	2	381695	0	ENSMUSG00000029655	N4bp2l2	NEDD4 binding protein 2-like 2
gRNA6	chr6	144153868	144154868	TTTGGTAGCTGCCTTTTGGCNNN	TTTGGTAGCTaCtTTTgtGCTGG	144154368	-	4	10	1000	*	1291119	Promoter	6	143774151	144155294	381144	2	20678	426	ENSMUSG00000041540	Sox5	SRY (sex determining region Y)-box 5
gRNA6	chr7	44860276	44861276	TTTGGTAGCTGCCTTTTGGCNNN	TTTctTAtCTGCCTTcTGcCTGG	44860776	+	5	7	1000	*	1152967	Promoter	7	44856949	44861307	4359	2	50722	31	ENSMUSG00000030792	Dkkl1	dickkopf-like 1
gRNA6	chr7	59654483	59655483	TTTGGTAGCTGCCTTTTGGCNNN	TTTGGTAGCTGCCTTTTGGCAGG	59654983	-	0	20	1000	*	1291512	Promoter	7	59632243	59654947	22705	2	84704	0	ENSMUSG00000102627	Snurf	SNRPN upstream reading frame
gRNA6	chr8	88184350	88185350	TTTGGTAGCTGCCTTTTGGCNNN	TTTGGaAGCTGCCTggTGaaAGG	88184850	+	5	8	1000	*	1224921	Promoter	8	88185066	88186065	1000	1	75237	0	NA	4930535O05Rik	RIKEN cDNA 4930535O05 gene
gRNA6	chr9	110111428	110112428	TTTGGTAGCTGCCTTTTGGCNNN	gTTGtgAGCTGCCTTgTGGCTGG	110111928	-	4	9	1000	*	525379	Promoter	9	110095706	110111738	16033	2	105243537	0	NA	Gm39429	predicted gene, 39429
gRNA6	chrX	49626004	49627004	TTTGGTAGCTGCCTTTTGGCNNN	TTTGGTgtCTGCCTaTgGGaTGG	49626504	+	5	6	1000	*	1325983	Promoter	20	49626266	49651475	25210	1	102639259	0	ENSMUSG00000119984	Gm35612	predicted gene, 35612
